# Supplementary material for: ﻿A new revision of the lichen genus Pleopsidium (Acarosporales, Acarosporaceae) in China reveals two new species
Source: MycoKeys. 2025 Aug 12;120:255–76. doi: 10.3897/mycokeys.120.161566 (PMC12365682; doi:10.3897/mycokeys.120.161566)
Supplement: XML Treatment for Pleopsidium corrugatulum [file mycokeys.120.161566-treatment1.xml]

<!DOCTYPE tp:taxon-treatment
  PUBLIC "-//TaxonX//DTD Taxonomic Treatment Publishing DTD v0 20100105//EN" "tax-treatment-NSO.dtd">
<tp:taxon-treatment xmlns:tp="http://www.plazi.org/taxpub"><tp:treatment-meta><kwd-group><label>Taxon classification</label><kwd>
                <named-content content-type="kingdom">Fungi</named-content>
              </kwd><kwd>
                <named-content content-type="order">Acarosporales</named-content>
              </kwd><kwd>
                <named-content content-type="family">Acarosporaceae</named-content>
              </kwd></kwd-group><mixed-citation publication-type="journal"><person-group><name><surname>Ai</surname><given-names>Min</given-names></name><name><surname>Miao</surname><given-names>Cong Cong</given-names></name><name><surname>Worthy</surname><given-names>Fiona Ruth</given-names></name><name><surname>Nurtai</surname><given-names>Lazzat</given-names></name><name><surname>Zhang</surname><given-names>De Ning</given-names></name><name><surname>Zhang</surname><given-names>Sheng Bang</given-names></name><name><surname>Han</surname><given-names>Gui Lan</given-names></name><name><surname>Wang</surname><given-names>Li Song</given-names></name><name><surname>Wang</surname><given-names>Xin Yu</given-names></name></person-group><article-title>﻿A new revision of the lichen genus <italic><tp:taxon-name><tp:taxon-name-part taxon-name-part-type="genus" reg="Pleopsidium">Pleopsidium</tp:taxon-name-part></tp:taxon-name></italic> (<tp:taxon-name><tp:taxon-name-part taxon-name-part-type="order">Acarosporales</tp:taxon-name-part></tp:taxon-name>, <tp:taxon-name><tp:taxon-name-part taxon-name-part-type="family">Acarosporaceae</tp:taxon-name-part></tp:taxon-name>) in China reveals two new species</article-title><source>MycoKeys</source><day>12</day><month>08</month><year>2025</year><volume>120</volume><fpage>255</fpage><lpage>276</lpage><pub-id pub-id-type="doi">10.3897/mycokeys.120.161566</pub-id></mixed-citation></tp:treatment-meta><tp:nomenclature><label>﻿</label><tp:taxon-name>
              <object-id xmlns:xlink="http://www.w3.org/1999/xlink" content-type="arpha" xlink:type="simple">93F151F7-7968-5DDD-89E7-678AD0307C2D</object-id>
              <tp:taxon-name-part taxon-name-part-type="genus" reg="Pleopsidium">Pleopsidium</tp:taxon-name-part>
              <tp:taxon-name-part taxon-name-part-type="species" reg="corrugatulum">corrugatulum</tp:taxon-name-part>
              <object-id xmlns:xlink="http://www.w3.org/1999/xlink" content-type="mycobank" xlink:type="simple">859408</object-id>
            </tp:taxon-name><tp:taxon-authority>C. C. Miao, Xin Y. Wang &amp; Li S. Wang</tp:taxon-authority><tp:taxon-status xmlns:xlink="http://www.w3.org/1999/xlink" xlink:type="simple">sp. nov.</tp:taxon-status><xref ref-type="fig" rid="F4">Figs 4</xref><xref ref-type="fig" rid="F5">, 5</xref></tp:nomenclature><tp:treatment-sec sec-type="material" id="SECID0EY1CI"><title>Type.</title><p>China. • Qinghai Prov.: Xining Ci., <named-content xmlns:xlink="http://www.w3.org/1999/xlink" content-type="dwc:verbatimCoordinates" xlink:type="simple"><named-content content-type="geo-json" specific-use="{&#34;type&#34;:&#34;Point&#34;,&#34;coordinates&#34;:[101.900278,36.554722]}" id="NCID0EB2CI" xlink:type="simple">36°33'17"N, 101°54'01"E</named-content></named-content>, alt. 2190 m, 07 Jul. 2023, S.B. Zhang et al. ZSB23-906 (holotype: <named-content xmlns:xlink="http://www.w3.org/1999/xlink" content-type="dwc:institutional_code" xlink:title="Kunming Institute of Botany" xlink:href="http://grbio.org/institution/kunming-institute-botany-chinese-academy-sciences" xlink:type="simple">KUN</named-content>; isotype: SDNU).</p></tp:treatment-sec><tp:treatment-sec sec-type="diagnosis" id="SECID0EL2CI"><title>Diagnosis.</title><p>The new species differs from <italic><tp:taxon-name><tp:taxon-name-part taxon-name-part-type="genus" reg="Pleopsidium">Pleopsidium</tp:taxon-name-part><tp:taxon-name-part taxon-name-part-type="species" reg="tumidulum">tumidulum</tp:taxon-name-part></tp:taxon-name></italic> by its wrinkled areoles surface, thinner thalli, shorter lobes, numerous pycnidia, and molecular data.</p></tp:treatment-sec><tp:treatment-sec sec-type="description" id="SECID0E32CI"><title>Description.</title><p>Thallus crustose, tightly attached to the substrate, areolate at center, radiate-plicate at margin; areoles rimose, wrinkled, mostly infertile, 1–2.3 × 0.8–1.5 mm; marginal lobes sometimes cracked, 1–3 mm long, 1–2 mm wide, 0.7–1.5 mm thick, tightly attached to the substrate; upper surface yellow or dark yellowish green; upper cortex yellow, 25–50 μm thick; algal layer 100–175 μm thick; medulla white, 100–275 μm thick. Apothecia rare to moderately frequent, one mature apothecium or several young ones in each areola, cryptolecanorine to lecanorine, roundish, 0.9–1.25 mm wide; disc pale yellow, darker than thallus, plane; margin yellow, concolorous with thallus; epihymenium brownish yellow, 25–50 μm thick; hymenium hyaline, 37.5–62.5 μm high; paraphyses simple, with 4–5 septa, apices often expanded; hypothecium hyaline, 50–87.5 μm high; asci clavate, 37.5–55 × 12.5–20 μm, ±100-spored; ascospores hyaline, ellipsoidal, aseptate, 5–6 × 2–3 μm. Pycnidia immersed; conidia bacilliform, 2–2.5 × 1 μm.</p><fig id="F4" position="float" orientation="portrait"><object-id xmlns:xlink="http://www.w3.org/1999/xlink" content-type="doi" xlink:type="simple">10.3897/mycokeys.120.161566.figure4</object-id><object-id xmlns:xlink="http://www.w3.org/1999/xlink" content-type="arpha" xlink:type="simple">FA82BED5-4257-519F-8DE5-BD9C78219E12</object-id><label>Figure 4.</label><caption><p><italic><tp:taxon-name><tp:taxon-name-part taxon-name-part-type="genus" reg="Pleopsidium">Pleopsidium</tp:taxon-name-part><tp:taxon-name-part taxon-name-part-type="species" reg="corrugatulum">corrugatulum</tp:taxon-name-part></tp:taxon-name></italic> in its habitat.</p></caption><graphic xmlns:xlink="http://www.w3.org/1999/xlink" xlink:href="mycokeys-120-255-g004.jpg" position="float" orientation="portrait" xlink:type="simple" id="oo_1393151.jpg"><uri content-type="original_file" xlink:type="simple">https://binary.pensoft.net/fig/1393151</uri></graphic></fig><fig id="F5" position="float" orientation="portrait"><object-id xmlns:xlink="http://www.w3.org/1999/xlink" content-type="doi" xlink:type="simple">10.3897/mycokeys.120.161566.figure5</object-id><object-id xmlns:xlink="http://www.w3.org/1999/xlink" content-type="arpha" xlink:type="simple">30F01178-2599-5FC0-9A8C-2BAF51D7BC82</object-id><label>Figure 5.</label><caption><p><italic><tp:taxon-name><tp:taxon-name-part taxon-name-part-type="genus" reg="Pleopsidium">Pleopsidium</tp:taxon-name-part><tp:taxon-name-part taxon-name-part-type="species" reg="corrugatulum">corrugatulum</tp:taxon-name-part></tp:taxon-name></italic> (ZSB23-906 <named-content xmlns:xlink="http://www.w3.org/1999/xlink" content-type="dwc:institutional_code" xlink:title="Kunming Institute of Botany" xlink:href="http://grbio.org/institution/kunming-institute-botany-chinese-academy-sciences" xlink:type="simple">KUN</named-content>). A. Thallus; B. Lobes; C. Apothecia; D. Pycnidia; E, F. Section of apothecium; G. Ascus containing ascospores; H. Simple ascospores. Scale bars: 5 µm (H); 10 µm (G); 50 µm (E, F); 2 mm (C); 5 mm (A, B, D).</p></caption><graphic xmlns:xlink="http://www.w3.org/1999/xlink" xlink:href="mycokeys-120-255-g005.jpg" position="float" orientation="portrait" xlink:type="simple" id="oo_1393152.jpg"><uri content-type="original_file" xlink:type="simple">https://binary.pensoft.net/fig/1393152</uri></graphic></fig></tp:treatment-sec><tp:treatment-sec sec-type="chemistry" id="SECID0EW4CI"><title>Chemistry.</title><p>Thallus UV+ dark orange-yellow, P–, K–, C–, KC–. Containing rhizocarpic acid.</p></tp:treatment-sec><tp:treatment-sec sec-type="distribution" id="SECID0E24CI"><title>Distribution and ecology.</title><p>This species usually grows on exposed rocks in the Gobi, desert steppe, and in bush formations between ca 1290 m and ca 2190 m. It is distributed in the Qinghai, Xinjiang, and Ningxia provinces in China.</p></tp:treatment-sec><tp:treatment-sec sec-type="etymology" id="SECID0EA5CI"><title>Etymology.</title><p>The epithet “<italic>corrugatulum</italic>” refers to the wrinkled surface of the species.</p></tp:treatment-sec><tp:treatment-sec sec-type="notes" id="SECID0EQ5CI"><title>Note.</title><p>It is characterized by the absence of apothecia in most examined specimens, wrinkled surface, rugose lobes, numerous pycnidia, and absence of fatty acids. <italic><tp:taxon-name><tp:taxon-name-part taxon-name-part-type="genus" reg="Pleopsidium">Pleopsidium</tp:taxon-name-part><tp:taxon-name-part taxon-name-part-type="species" reg="gobiense">gobiense</tp:taxon-name-part></tp:taxon-name></italic> also lacks fatty acids but frequently develops apothecia with flat surfaces.</p></tp:treatment-sec><tp:treatment-sec sec-type="material" id="SECID0EB6CI"><title>Selected specimens examined.</title><p>China. • <bold>Ningxia Prov.</bold>: Yinchuan Ci., Gunzhongkou Scenic Spot, 26 Jul. 2021, Y.J. Zhang ZYJ1 (<named-content xmlns:xlink="http://www.w3.org/1999/xlink" content-type="dwc:institutional_code" xlink:title="Kunming Institute of Botany" xlink:href="http://grbio.org/institution/kunming-institute-botany-chinese-academy-sciences" xlink:type="simple">KUN</named-content>); • Helan Mount Nature Reserve, Suyukou Forest Park, <named-content xmlns:xlink="http://www.w3.org/1999/xlink" content-type="dwc:verbatimCoordinates" xlink:type="simple"><named-content content-type="geo-json" specific-use="{&#34;type&#34;:&#34;Point&#34;,&#34;coordinates&#34;:[105.952778,38.736944]}" id="NCID0ER6CI" xlink:type="simple">38°44'13"N, 105°57'10"E</named-content></named-content>, alt. 1640 m, 19 Aug. 2015, Abdulla Abbas 20151024-a (<named-content xmlns:xlink="http://www.w3.org/1999/xlink" content-type="dwc:institutional_code" xlink:title="Xinjiang University" xlink:href="http://grbio.org/institution/xinjiang-university" xlink:type="simple">XJU</named-content>); • Helan Mount Nature Reserve, <named-content xmlns:xlink="http://www.w3.org/1999/xlink" content-type="dwc:verbatimCoordinates" xlink:type="simple"><named-content content-type="geo-json" specific-use="{&#34;type&#34;:&#34;Point&#34;,&#34;coordinates&#34;:[105.952778,38.735000]}" id="NCID0E56CI" xlink:type="simple">38°44'06"N, 105°57'10"E</named-content></named-content>, alt. 1650 m, 13 Aug. 2015, Abdulla Abbas 20151086-c (<named-content xmlns:xlink="http://www.w3.org/1999/xlink" content-type="dwc:institutional_code" xlink:title="Xinjiang University" xlink:href="http://grbio.org/institution/xinjiang-university" xlink:type="simple">XJU</named-content>). • <bold>Xinjiang Prov.</bold>: Hami Ci., Balikun Co., G335, <named-content xmlns:xlink="http://www.w3.org/1999/xlink" content-type="dwc:verbatimCoordinates" xlink:type="simple"><named-content content-type="geo-json" specific-use="{&#34;type&#34;:&#34;Point&#34;,&#34;coordinates&#34;:[92.745833,43.602500]}" id="NCID0ENADI" xlink:type="simple">43°36'09"N, 92°44'45"E</named-content></named-content>, alt. 1639 m, 04 Jul. 2022, L.S. Wang et al. 22-72992 (<named-content xmlns:xlink="http://www.w3.org/1999/xlink" content-type="dwc:institutional_code" xlink:title="Kunming Institute of Botany" xlink:href="http://grbio.org/institution/kunming-institute-botany-chinese-academy-sciences" xlink:type="simple">KUN</named-content>); • Hami Ci., Balikun Co., Sa’erqiaoke Vil., <named-content xmlns:xlink="http://www.w3.org/1999/xlink" content-type="dwc:verbatimCoordinates" xlink:type="simple"><named-content content-type="geo-json" specific-use="{&#34;type&#34;:&#34;Point&#34;,&#34;coordinates&#34;:[92.040556,43.765833]}" id="NCID0E1ADI" xlink:type="simple">43°45'57"N, 92°02'26"E</named-content></named-content>, 04 Jul. 2022, L.S. Wang et al. 22-72341 (<named-content xmlns:xlink="http://www.w3.org/1999/xlink" content-type="dwc:institutional_code" xlink:title="Kunming Institute of Botany" xlink:href="http://grbio.org/institution/kunming-institute-botany-chinese-academy-sciences" xlink:type="simple">KUN</named-content>); • Fuhai Co., Hongshanzui, alt. 2000 m, 3 Oct. 2000, Abdulla Abbas Po001003 (<named-content xmlns:xlink="http://www.w3.org/1999/xlink" content-type="dwc:institutional_code" xlink:title="Xinjiang University" xlink:href="http://grbio.org/institution/xinjiang-university" xlink:type="simple">XJU</named-content>); • Yili Region, Altay Qinggou, alt. 1294 m, 17 June 2017, Abdulla Abbas 20130708-1 (<named-content xmlns:xlink="http://www.w3.org/1999/xlink" content-type="dwc:institutional_code" xlink:title="Xinjiang University" xlink:href="http://grbio.org/institution/xinjiang-university" xlink:type="simple">XJU</named-content>).</p></tp:treatment-sec></tp:taxon-treatment>
