# Supplementary material for: ﻿A new revision of the lichen genus Pleopsidium (Acarosporales, Acarosporaceae) in China reveals two new species
Source: MycoKeys. 2025 Aug 12;120:255–76. doi: 10.3897/mycokeys.120.161566 (PMC12365682; doi:10.3897/mycokeys.120.161566)
Supplement: XML Treatment for Pleopsidium tumidulum [file mycokeys.120.161566-treatment2.xml]

<!DOCTYPE tp:taxon-treatment
  PUBLIC "-//TaxonX//DTD Taxonomic Treatment Publishing DTD v0 20100105//EN" "tax-treatment-NSO.dtd">
<tp:taxon-treatment xmlns:tp="http://www.plazi.org/taxpub"><tp:treatment-meta><kwd-group><label>Taxon classification</label><kwd>
                <named-content content-type="kingdom">Fungi</named-content>
              </kwd><kwd>
                <named-content content-type="order">Acarosporales</named-content>
              </kwd><kwd>
                <named-content content-type="family">Acarosporaceae</named-content>
              </kwd></kwd-group><mixed-citation publication-type="journal"><person-group><name><surname>Ai</surname><given-names>Min</given-names></name><name><surname>Miao</surname><given-names>Cong Cong</given-names></name><name><surname>Worthy</surname><given-names>Fiona Ruth</given-names></name><name><surname>Nurtai</surname><given-names>Lazzat</given-names></name><name><surname>Zhang</surname><given-names>De Ning</given-names></name><name><surname>Zhang</surname><given-names>Sheng Bang</given-names></name><name><surname>Han</surname><given-names>Gui Lan</given-names></name><name><surname>Wang</surname><given-names>Li Song</given-names></name><name><surname>Wang</surname><given-names>Xin Yu</given-names></name></person-group><article-title>﻿A new revision of the lichen genus <italic><tp:taxon-name><tp:taxon-name-part taxon-name-part-type="genus" reg="Pleopsidium">Pleopsidium</tp:taxon-name-part></tp:taxon-name></italic> (<tp:taxon-name><tp:taxon-name-part taxon-name-part-type="order">Acarosporales</tp:taxon-name-part></tp:taxon-name>, <tp:taxon-name><tp:taxon-name-part taxon-name-part-type="family">Acarosporaceae</tp:taxon-name-part></tp:taxon-name>) in China reveals two new species</article-title><source>MycoKeys</source><day>12</day><month>08</month><year>2025</year><volume>120</volume><fpage>255</fpage><lpage>276</lpage><pub-id pub-id-type="doi">10.3897/mycokeys.120.161566</pub-id></mixed-citation></tp:treatment-meta><tp:nomenclature><label>﻿</label><tp:taxon-name>
              <object-id xmlns:xlink="http://www.w3.org/1999/xlink" content-type="arpha" xlink:type="simple">10CA080F-4856-572D-AA3C-FA91392E20DD</object-id>
              <tp:taxon-name-part taxon-name-part-type="genus" reg="Pleopsidium">Pleopsidium</tp:taxon-name-part>
              <tp:taxon-name-part taxon-name-part-type="species" reg="tumidulum">tumidulum</tp:taxon-name-part>
              <object-id xmlns:xlink="http://www.w3.org/1999/xlink" content-type="mycobank" xlink:type="simple">859409</object-id>
            </tp:taxon-name><tp:taxon-authority>M. Ai, Xin Y. Wang &amp; Li S. Wang</tp:taxon-authority><tp:taxon-status xmlns:xlink="http://www.w3.org/1999/xlink" xlink:type="simple">sp. nov.</tp:taxon-status><xref ref-type="fig" rid="F6">Figs 6</xref><xref ref-type="fig" rid="F7">, 7</xref></tp:nomenclature><tp:treatment-sec sec-type="material" id="SECID0EADDI"><title>Type.</title><p>China. • Qinghai Prov.: Dulan Co., Xiangjia Vil., <named-content xmlns:xlink="http://www.w3.org/1999/xlink" content-type="dwc:verbatimCoordinates" xlink:type="simple"><named-content content-type="geo-json" specific-use="{&#34;type&#34;:&#34;Point&#34;,&#34;coordinates&#34;:[97.016667,36.205278]}" id="NCID0EJDDI" xlink:type="simple">36°12'19"N, 97°01'00"E</named-content></named-content>, alt. ca 2850 m, on rock, 15 Sep. 2020, L.S. Wang et al. 20-67124 (holotype: <named-content xmlns:xlink="http://www.w3.org/1999/xlink" content-type="dwc:institutional_code" xlink:title="Kunming Institute of Botany" xlink:href="http://grbio.org/institution/kunming-institute-botany-chinese-academy-sciences" xlink:type="simple">KUN</named-content>; isotype: SDNU).</p></tp:treatment-sec><tp:treatment-sec sec-type="diagnosis" id="SECID0ETDDI"><title>Diagnosis.</title><p>The new species differs from other <italic><tp:taxon-name><tp:taxon-name-part taxon-name-part-type="genus" reg="Pleopsidium">Pleopsidium</tp:taxon-name-part></tp:taxon-name></italic> species by lacking fatty acids, having thick thalli, convex, plump, and swollen lobes, and by molecular data.</p></tp:treatment-sec><tp:treatment-sec sec-type="description" id="SECID0EAEDI"><title>Description.</title><p>Thallus crustose, tightly attached to the substrate, areolate at center, radiate-plicate at margins; areoles approximately uniform, closely linked, fertile, 1.5–2.5 × 1.0–1.8 mm; marginal lobes long, convex, and plump, 2.5–4.5 mm long, 0.8–2.5 mm wide, 1.5–3.0 mm thick, tightly attached to the substrate; the apices of marginal lobes have lower cortex; upper surface bright yellow with rhizocarpic acid in cortex, smooth, becoming convex when mature; upper cortex yellow, 25–37.5 μm thick; algal layer 62.5–100 μm thick; medulla white, more than 87.5 μm thick; areoles at the center without the lower cortex. Apothecia numerous, one apothecia in each areola, cryptolecanorine to lecanorine, roundish, 1.3–2.5 mm in diam.; disc yellow, darker than thallus, plane to slight convex; margins yellow, concolorous with thallus; epihymenium brownish yellow, 25–37.5 μm thick; hymenium hyaline, 100–112.5 μm high; paraphyses simple, with 4–5 septa, apices often expanded; hypothecium hyaline, 50–62.5 μm high; asci clavate, 37.5–55 × 17.5–25 μm, ±100-spored; ascospores hyaline, ellipsoidal, aseptate, 4–5 × 2–3 μm. Pycnidia immersed; conidia bacilliform, 2–3 × 1 μm.</p><fig id="F6" position="float" orientation="portrait"><object-id xmlns:xlink="http://www.w3.org/1999/xlink" content-type="doi" xlink:type="simple">10.3897/mycokeys.120.161566.figure6</object-id><object-id xmlns:xlink="http://www.w3.org/1999/xlink" content-type="arpha" xlink:type="simple">873470E7-85C9-5ACA-8BC9-35F71EA47902</object-id><label>Figure 6.</label><caption><p><italic><tp:taxon-name><tp:taxon-name-part taxon-name-part-type="genus" reg="Pleopsidium">Pleopsidium</tp:taxon-name-part><tp:taxon-name-part taxon-name-part-type="species" reg="tumidulum">tumidulum</tp:taxon-name-part></tp:taxon-name></italic> in its habitat (18-59258 <named-content xmlns:xlink="http://www.w3.org/1999/xlink" content-type="dwc:institutional_code" xlink:title="Kunming Institute of Botany" xlink:href="http://grbio.org/institution/kunming-institute-botany-chinese-academy-sciences" xlink:type="simple">KUN</named-content>).</p></caption><graphic xmlns:xlink="http://www.w3.org/1999/xlink" xlink:href="mycokeys-120-255-g006.jpg" position="float" orientation="portrait" xlink:type="simple" id="oo_1393153.jpg"><uri content-type="original_file" xlink:type="simple">https://binary.pensoft.net/fig/1393153</uri></graphic></fig><fig id="F7" position="float" orientation="portrait"><object-id xmlns:xlink="http://www.w3.org/1999/xlink" content-type="doi" xlink:type="simple">10.3897/mycokeys.120.161566.figure7</object-id><object-id xmlns:xlink="http://www.w3.org/1999/xlink" content-type="arpha" xlink:type="simple">ED95744E-2DBC-5086-A656-810C71ABB556</object-id><label>Figure 7.</label><caption><p><italic><tp:taxon-name><tp:taxon-name-part taxon-name-part-type="genus" reg="Pleopsidium">Pleopsidium</tp:taxon-name-part><tp:taxon-name-part taxon-name-part-type="species" reg="tumidulum">tumidulum</tp:taxon-name-part></tp:taxon-name></italic> (20-67124 <named-content xmlns:xlink="http://www.w3.org/1999/xlink" content-type="dwc:institutional_code" xlink:title="Kunming Institute of Botany" xlink:href="http://grbio.org/institution/kunming-institute-botany-chinese-academy-sciences" xlink:type="simple">KUN</named-content>). A. Thallus; B. Lobes and apothecia; C. Section of apothecium; D, E. Young asci; F. Simple ascospores; G, H. Section of pycnidia; I. Conidia. E, F, H were captured under polarized light. Scale bars: 10 µm (D, E, F, I); 50 µm (C, G, H); 5 mm (A, B).</p></caption><graphic xmlns:xlink="http://www.w3.org/1999/xlink" xlink:href="mycokeys-120-255-g007.jpg" position="float" orientation="portrait" xlink:type="simple" id="oo_1393154.jpg"><uri content-type="original_file" xlink:type="simple">https://binary.pensoft.net/fig/1393154</uri></graphic></fig></tp:treatment-sec><tp:treatment-sec sec-type="chemistry" id="SECID0E6FDI"><title>Chemistry.</title><p>Thallus UV+ dark orange-yellow, P–, K–, C–, KC–. Containing rhizocarpic acid and an unknown acid (trace).</p></tp:treatment-sec><tp:treatment-sec sec-type="distribution" id="SECID0EEGDI"><title>Distribution and ecology.</title><p>This species usually grows on exposed rocks in the Gobi, desert steppe, and in bush formations at elevations between ca 1540 m and ca 3470 m. It is distributed in the Qinghai, Xinjiang, and Neimenggu provinces in China.</p></tp:treatment-sec><tp:treatment-sec sec-type="etymology" id="SECID0EJGDI"><title>Etymology.</title><p>The epithet “<italic>tumidulum</italic>” refers to its plump and swollen lobes.</p></tp:treatment-sec><tp:treatment-sec sec-type="notes" id="SECID0EZGDI"><title>Note.</title><p>It is morphologically similar to <italic><tp:taxon-name><tp:taxon-name-part taxon-name-part-type="genus" reg="Pleopsidium">Pleopsidium</tp:taxon-name-part><tp:taxon-name-part taxon-name-part-type="species" reg="gobiense">gobiense</tp:taxon-name-part></tp:taxon-name></italic> and <italic><tp:taxon-name><tp:taxon-name-part taxon-name-part-type="genus" reg="Pleopsidium">P.</tp:taxon-name-part><tp:taxon-name-part taxon-name-part-type="species" reg="corrugatulum">corrugatulum</tp:taxon-name-part></tp:taxon-name></italic>, but <italic><tp:taxon-name><tp:taxon-name-part taxon-name-part-type="genus" reg="Pleopsidium">P.</tp:taxon-name-part><tp:taxon-name-part taxon-name-part-type="species" reg="tumidulum">tumidulum</tp:taxon-name-part></tp:taxon-name></italic> has thicker and smoother thalli (up to 3 mm thick), longer marginal lobes (up to 4.5 mm long), bigger apothecia (over 1.5 mm), and smaller ascospores (less than 5 μm long). The new species differs from clade 2 <italic><tp:taxon-name><tp:taxon-name-part taxon-name-part-type="genus" reg="Pleopsidium">Pleopsidium</tp:taxon-name-part></tp:taxon-name></italic> species (<italic><tp:taxon-name><tp:taxon-name-part taxon-name-part-type="genus" reg="Pleopsidium">P.</tp:taxon-name-part><tp:taxon-name-part taxon-name-part-type="species" reg="discurrens">discurrens</tp:taxon-name-part></tp:taxon-name></italic>, <italic><tp:taxon-name><tp:taxon-name-part taxon-name-part-type="genus" reg="Pleopsidium">P.</tp:taxon-name-part><tp:taxon-name-part taxon-name-part-type="species" reg="chlorophanum">chlorophanum</tp:taxon-name-part></tp:taxon-name></italic>, and <italic><tp:taxon-name><tp:taxon-name-part taxon-name-part-type="genus" reg="Pleopsidium">P.</tp:taxon-name-part><tp:taxon-name-part taxon-name-part-type="species" reg="flavum">flavum</tp:taxon-name-part></tp:taxon-name></italic>) in lacking fatty acids.</p></tp:treatment-sec><tp:treatment-sec sec-type="material" id="SECID0EIJDI"><title>Selected specimens examined.</title><p>China. • <bold>Neimenggu Prov.</bold>: Huhehaote Ci., Luotuogou Vil., <named-content xmlns:xlink="http://www.w3.org/1999/xlink" content-type="dwc:verbatimCoordinates" xlink:type="simple"><named-content content-type="geo-json" specific-use="{&#34;type&#34;:&#34;Point&#34;,&#34;coordinates&#34;:[86.151389,42.939444]}" id="NCID0ETJDI" xlink:type="simple">42°56'22"N, 86°09'05"E</named-content></named-content>, alt. 2680 m, 11 Aug. 2012, Lazzat Nurtai 20121958-1 (<named-content xmlns:xlink="http://www.w3.org/1999/xlink" content-type="dwc:institutional_code" xlink:title="Xinjiang University" xlink:href="http://grbio.org/institution/xinjiang-university" xlink:type="simple">XJU</named-content>); • Alxa Youqi, <named-content xmlns:xlink="http://www.w3.org/1999/xlink" content-type="dwc:verbatimCoordinates" xlink:type="simple"><named-content content-type="geo-json" specific-use="{&#34;type&#34;:&#34;Point&#34;,&#34;coordinates&#34;:[101.019444,39.074167]}" id="NCID0EAKDI" xlink:type="simple">39°04'27"N, 101°01'10"E</named-content></named-content>, alt. 2307 m, 17 Aug. 2015, Lazzat Nurtai 20157527-1 (<named-content xmlns:xlink="http://www.w3.org/1999/xlink" content-type="dwc:institutional_code" xlink:title="Xinjiang University" xlink:href="http://grbio.org/institution/xinjiang-university" xlink:type="simple">XJU</named-content>). • <bold>Qinghai Prov.</bold>: Wulan Co., Gobi desert along the way from Chaka to Wulan, <named-content xmlns:xlink="http://www.w3.org/1999/xlink" content-type="dwc:verbatimCoordinates" xlink:type="simple"><named-content content-type="geo-json" specific-use="{&#34;type&#34;:&#34;Point&#34;,&#34;coordinates&#34;:[98.929167,36.871667]}" id="NCID0EPKDI" xlink:type="simple">36°52'18"N, 98°55'45"E</named-content></named-content>, alt. 3191 m,19 May 2018, L.S. Wang et al. 18-58228 (<named-content xmlns:xlink="http://www.w3.org/1999/xlink" content-type="dwc:institutional_code" xlink:title="Kunming Institute of Botany" xlink:href="http://grbio.org/institution/kunming-institute-botany-chinese-academy-sciences" xlink:type="simple">KUN</named-content>); • Wulan Co., Gobi desert along the way from Chaka to Wulan, <named-content xmlns:xlink="http://www.w3.org/1999/xlink" content-type="dwc:verbatimCoordinates" xlink:type="simple"><named-content content-type="geo-json" specific-use="{&#34;type&#34;:&#34;Point&#34;,&#34;coordinates&#34;:[98.929167,36.871667]}" id="NCID0E3KDI" xlink:type="simple">36°52'18"N, 98°55'45"E</named-content></named-content>, alt. 3151 m, 19 May 2018, L.S. Wang et al. 18-59258 (<named-content xmlns:xlink="http://www.w3.org/1999/xlink" content-type="dwc:institutional_code" xlink:title="Kunming Institute of Botany" xlink:href="http://grbio.org/institution/kunming-institute-botany-chinese-academy-sciences" xlink:type="simple">KUN</named-content>); • Wulan Co., Dulan Lake, <named-content xmlns:xlink="http://www.w3.org/1999/xlink" content-type="dwc:verbatimCoordinates" xlink:type="simple"><named-content content-type="geo-json" specific-use="{&#34;type&#34;:&#34;Point&#34;,&#34;coordinates&#34;:[98.451667,36.809444]}" id="NCID0EJLDI" xlink:type="simple">36°48'34"N, 98°27'06"E</named-content></named-content>, alt. 2905 m, 25 Mar. 2023, S.B. Zhang et al. ZSB23-545 (<named-content xmlns:xlink="http://www.w3.org/1999/xlink" content-type="dwc:institutional_code" xlink:title="Kunming Institute of Botany" xlink:href="http://grbio.org/institution/kunming-institute-botany-chinese-academy-sciences" xlink:type="simple">KUN</named-content>); • Wulan Co., Halihatu Forest Park, <named-content xmlns:xlink="http://www.w3.org/1999/xlink" content-type="dwc:verbatimCoordinates" xlink:type="simple"><named-content content-type="geo-json" specific-use="{&#34;type&#34;:&#34;Point&#34;,&#34;coordinates&#34;:[98.674167,37.011389]}" id="NCID0EWLDI" xlink:type="simple">37°00'41"N, 98°40'27"E</named-content></named-content>, alt. 3215 m, 24 Mar. 2023, S.B. Zhang et al. ZSB23-538 (<named-content xmlns:xlink="http://www.w3.org/1999/xlink" content-type="dwc:institutional_code" xlink:title="Kunming Institute of Botany" xlink:href="http://grbio.org/institution/kunming-institute-botany-chinese-academy-sciences" xlink:type="simple">KUN</named-content>); • Dulan Co., Kaoxiaotu Scenic Spot, <named-content xmlns:xlink="http://www.w3.org/1999/xlink" content-type="dwc:verbatimCoordinates" xlink:type="simple"><named-content content-type="geo-json" specific-use="{&#34;type&#34;:&#34;Point&#34;,&#34;coordinates&#34;:[98.106389,36.117500]}" id="NCID0EDMDI" xlink:type="simple">36°07'03"N, 98°06'23"E</named-content></named-content>, alt. 3399 m, 20 Apr. 2024, S.B. Zhang et al. ZSB24-1392 (<named-content xmlns:xlink="http://www.w3.org/1999/xlink" content-type="dwc:institutional_code" xlink:title="Kunming Institute of Botany" xlink:href="http://grbio.org/institution/kunming-institute-botany-chinese-academy-sciences" xlink:type="simple">KUN</named-content>); • Dulan Co., Reshui Vil., <named-content xmlns:xlink="http://www.w3.org/1999/xlink" content-type="dwc:verbatimCoordinates" xlink:type="simple"><named-content content-type="geo-json" specific-use="{&#34;type&#34;:&#34;Point&#34;,&#34;coordinates&#34;:[98.151944,36.217222]}" id="NCID0EQMDI" xlink:type="simple">36°13'02"N, 98°09'07"E</named-content></named-content>, alt. 3245 m, 20 Apr. 2024, S.B. Zhang et al. ZSB24-1400 (<named-content xmlns:xlink="http://www.w3.org/1999/xlink" content-type="dwc:institutional_code" xlink:title="Kunming Institute of Botany" xlink:href="http://grbio.org/institution/kunming-institute-botany-chinese-academy-sciences" xlink:type="simple">KUN</named-content>); • Dulan Co., Xiangjia Vil., <named-content xmlns:xlink="http://www.w3.org/1999/xlink" content-type="dwc:verbatimCoordinates" xlink:type="simple"><named-content content-type="geo-json" specific-use="{&#34;type&#34;:&#34;Point&#34;,&#34;coordinates&#34;:[97.016667,36.205278]}" id="NCID0E4MDI" xlink:type="simple">36°12'19"N, 97°01'00"E</named-content></named-content>, alt. 2856 m, 15 Sep. 2020, L.S. Wang et al. 20-67122 (<named-content xmlns:xlink="http://www.w3.org/1999/xlink" content-type="dwc:institutional_code" xlink:title="Kunming Institute of Botany" xlink:href="http://grbio.org/institution/kunming-institute-botany-chinese-academy-sciences" xlink:type="simple">KUN</named-content>); • Datong Co. Xiegou Vil., <named-content xmlns:xlink="http://www.w3.org/1999/xlink" content-type="dwc:verbatimCoordinates" xlink:type="simple"><named-content content-type="geo-json" specific-use="{&#34;type&#34;:&#34;Point&#34;,&#34;coordinates&#34;:[101.536667,36.928333]}" id="NCID0EKNDI" xlink:type="simple">36°55'42"N, 101°32'12"E</named-content></named-content>, alt. 3090 m, 04 Mar. 2025, S.B. Zhang et al. ZSB25-2149 (<named-content xmlns:xlink="http://www.w3.org/1999/xlink" content-type="dwc:institutional_code" xlink:title="Kunming Institute of Botany" xlink:href="http://grbio.org/institution/kunming-institute-botany-chinese-academy-sciences" xlink:type="simple">KUN</named-content>); • Dachaidan Administrative District, Snow Mountain Hot Spring Tourist Resort, <named-content xmlns:xlink="http://www.w3.org/1999/xlink" content-type="dwc:verbatimCoordinates" xlink:type="simple"><named-content content-type="geo-json" specific-use="{&#34;type&#34;:&#34;Point&#34;,&#34;coordinates&#34;:[95.381667,37.933333]}" id="NCID0EXNDI" xlink:type="simple">37°56'00"N, 95°22'54"E</named-content></named-content>, alt. 2593 m, 16 Sep. 2023, S.B. Zhang et al. ZSB23-1219 (<named-content xmlns:xlink="http://www.w3.org/1999/xlink" content-type="dwc:institutional_code" xlink:title="Kunming Institute of Botany" xlink:href="http://grbio.org/institution/kunming-institute-botany-chinese-academy-sciences" xlink:type="simple">KUN</named-content>); • Delingha Ci, Cypress Mountain, <named-content xmlns:xlink="http://www.w3.org/1999/xlink" content-type="dwc:verbatimCoordinates" xlink:type="simple"><named-content content-type="geo-json" specific-use="{&#34;type&#34;:&#34;Point&#34;,&#34;coordinates&#34;:[97.360278,37.476111]}" id="NCID0EEODI" xlink:type="simple">37°28'34"N, 97°21'37"E</named-content></named-content>, Alt. 3469 m, 17 Apr. 2024, S.B. Zhang et al. ZSB24-1363 (<named-content xmlns:xlink="http://www.w3.org/1999/xlink" content-type="dwc:institutional_code" xlink:title="Kunming Institute of Botany" xlink:href="http://grbio.org/institution/kunming-institute-botany-chinese-academy-sciences" xlink:type="simple">KUN</named-content>). • <bold>Xinjiang Prov.</bold>: Hami Ci., Balikun Co., Haiziyan Vil., <named-content xmlns:xlink="http://www.w3.org/1999/xlink" content-type="dwc:verbatimCoordinates" xlink:type="simple"><named-content content-type="geo-json" specific-use="{&#34;type&#34;:&#34;Point&#34;,&#34;coordinates&#34;:[92.774444,43.596944]}" id="NCID0ETODI" xlink:type="simple">43°35'49"N, 92°46'28"E</named-content></named-content>, alt. 1543 m, 05 Sep. 2023, S.B. Zhang et al. XJ-ZSB23-041 (<named-content xmlns:xlink="http://www.w3.org/1999/xlink" content-type="dwc:institutional_code" xlink:title="Kunming Institute of Botany" xlink:href="http://grbio.org/institution/kunming-institute-botany-chinese-academy-sciences" xlink:type="simple">KUN</named-content>); • Hejing Co., G218, <named-content xmlns:xlink="http://www.w3.org/1999/xlink" content-type="dwc:verbatimCoordinates" xlink:type="simple"><named-content content-type="geo-json" specific-use="{&#34;type&#34;:&#34;Point&#34;,&#34;coordinates&#34;:[86.106111,42.994444]}" id="NCID0EAPDI" xlink:type="simple">42°59'40"N, 86°06'22"E</named-content></named-content>, alt. 3003 m, 01 Jul. 2022, L.S. Wang et al. 22-72854 (<named-content xmlns:xlink="http://www.w3.org/1999/xlink" content-type="dwc:institutional_code" xlink:title="Kunming Institute of Botany" xlink:href="http://grbio.org/institution/kunming-institute-botany-chinese-academy-sciences" xlink:type="simple">KUN</named-content>); • Hejing Co., G218, <named-content xmlns:xlink="http://www.w3.org/1999/xlink" content-type="dwc:verbatimCoordinates" xlink:type="simple"><named-content content-type="geo-json" specific-use="{&#34;type&#34;:&#34;Point&#34;,&#34;coordinates&#34;:[86.293611,42.906111]}" id="NCID0ENPDI" xlink:type="simple">42°54'22"N, 86°17'37"E</named-content></named-content>, alt. 2221 m, 01 Jul. 2022, L.S. Wang et al. 22-72874 (<named-content xmlns:xlink="http://www.w3.org/1999/xlink" content-type="dwc:institutional_code" xlink:title="Kunming Institute of Botany" xlink:href="http://grbio.org/institution/kunming-institute-botany-chinese-academy-sciences" xlink:type="simple">KUN</named-content>); • Hejing Co., G218, <named-content xmlns:xlink="http://www.w3.org/1999/xlink" content-type="dwc:verbatimCoordinates" xlink:type="simple"><named-content content-type="geo-json" specific-use="{&#34;type&#34;:&#34;Point&#34;,&#34;coordinates&#34;:[86.294167,42.906389]}" id="NCID0E1PDI" xlink:type="simple">42°54'23"N, 86°17'39"E</named-content></named-content>, alt. 2234 m, 01 Jul. 2022, D. Liu LD22-468 (<named-content xmlns:xlink="http://www.w3.org/1999/xlink" content-type="dwc:institutional_code" xlink:title="Kunming Institute of Botany" xlink:href="http://grbio.org/institution/kunming-institute-botany-chinese-academy-sciences" xlink:type="simple">KUN</named-content>); • Hejing Co., Tianshan Mountain, <named-content xmlns:xlink="http://www.w3.org/1999/xlink" content-type="dwc:verbatimCoordinates" xlink:type="simple"><named-content content-type="geo-json" specific-use="{&#34;type&#34;:&#34;Point&#34;,&#34;coordinates&#34;:[86.351389,42.844444]}" id="NCID0EHQDI" xlink:type="simple">42°50'40"N, 86°21'05"E</named-content></named-content>, alt. 1951 m, 29 Jun. 2022, Y.Y. Zhang ZYY22-558 (<named-content xmlns:xlink="http://www.w3.org/1999/xlink" content-type="dwc:institutional_code" xlink:title="Kunming Institute of Botany" xlink:href="http://grbio.org/institution/kunming-institute-botany-chinese-academy-sciences" xlink:type="simple">KUN</named-content>), L.S. Wang et al. 22-71718 (<named-content xmlns:xlink="http://www.w3.org/1999/xlink" content-type="dwc:institutional_code" xlink:title="Kunming Institute of Botany" xlink:href="http://grbio.org/institution/kunming-institute-botany-chinese-academy-sciences" xlink:type="simple">KUN</named-content>); • Hejing Co., Baluntai Town, <named-content xmlns:xlink="http://www.w3.org/1999/xlink" content-type="dwc:verbatimCoordinates" xlink:type="simple"><named-content content-type="geo-json" specific-use="{&#34;type&#34;:&#34;Point&#34;,&#34;coordinates&#34;:[86.443056,42.863889]}" id="NCID0EZQDI" xlink:type="simple">42°51'50"N, 86°26'35"E</named-content></named-content>, alt. 2036 m, 02 Jul. 2022, X.Y. Wang et al. XY22-896 (<named-content xmlns:xlink="http://www.w3.org/1999/xlink" content-type="dwc:institutional_code" xlink:title="Kunming Institute of Botany" xlink:href="http://grbio.org/institution/kunming-institute-botany-chinese-academy-sciences" xlink:type="simple">KUN</named-content>); • Hejing Co., Baluntai Town, <named-content xmlns:xlink="http://www.w3.org/1999/xlink" content-type="dwc:verbatimCoordinates" xlink:type="simple"><named-content content-type="geo-json" specific-use="{&#34;type&#34;:&#34;Point&#34;,&#34;coordinates&#34;:[86.351667,42.844444]}" id="NCID0EGRDI" xlink:type="simple">42°50'40"N, 86°21'06"E</named-content></named-content>, alt. 1904 m, 29 Jun. 2022, X.Y. Wang et al. XY22-773 (<named-content xmlns:xlink="http://www.w3.org/1999/xlink" content-type="dwc:institutional_code" xlink:title="Kunming Institute of Botany" xlink:href="http://grbio.org/institution/kunming-institute-botany-chinese-academy-sciences" xlink:type="simple">KUN</named-content>), L.S. Wang et al. 22-72216 (<named-content xmlns:xlink="http://www.w3.org/1999/xlink" content-type="dwc:institutional_code" xlink:title="Kunming Institute of Botany" xlink:href="http://grbio.org/institution/kunming-institute-botany-chinese-academy-sciences" xlink:type="simple">KUN</named-content>).</p></tp:treatment-sec></tp:taxon-treatment>
