# Supplementary material for: ﻿A new revision of the lichen genus Pleopsidium (Acarosporales, Acarosporaceae) in China reveals two new species
Source: MycoKeys. 2025 Aug 12;120:255–76. doi: 10.3897/mycokeys.120.161566 (PMC12365682; doi:10.3897/mycokeys.120.161566)
Supplement: XML Treatment for Pleopsidium discurrens [file mycokeys.120.161566-treatment3.xml]

<!DOCTYPE tp:taxon-treatment
  PUBLIC "-//TaxonX//DTD Taxonomic Treatment Publishing DTD v0 20100105//EN" "tax-treatment-NSO.dtd">
<tp:taxon-treatment xmlns:tp="http://www.plazi.org/taxpub"><tp:treatment-meta><kwd-group><label>Taxon classification</label><kwd>
                <named-content content-type="kingdom">Fungi</named-content>
              </kwd><kwd>
                <named-content content-type="order">Acarosporales</named-content>
              </kwd><kwd>
                <named-content content-type="family">Acarosporaceae</named-content>
              </kwd></kwd-group><mixed-citation publication-type="journal"><person-group><name><surname>Ai</surname><given-names>Min</given-names></name><name><surname>Miao</surname><given-names>Cong Cong</given-names></name><name><surname>Worthy</surname><given-names>Fiona Ruth</given-names></name><name><surname>Nurtai</surname><given-names>Lazzat</given-names></name><name><surname>Zhang</surname><given-names>De Ning</given-names></name><name><surname>Zhang</surname><given-names>Sheng Bang</given-names></name><name><surname>Han</surname><given-names>Gui Lan</given-names></name><name><surname>Wang</surname><given-names>Li Song</given-names></name><name><surname>Wang</surname><given-names>Xin Yu</given-names></name></person-group><article-title>﻿A new revision of the lichen genus <italic><tp:taxon-name><tp:taxon-name-part taxon-name-part-type="genus" reg="Pleopsidium">Pleopsidium</tp:taxon-name-part></tp:taxon-name></italic> (<tp:taxon-name><tp:taxon-name-part taxon-name-part-type="order">Acarosporales</tp:taxon-name-part></tp:taxon-name>, <tp:taxon-name><tp:taxon-name-part taxon-name-part-type="family">Acarosporaceae</tp:taxon-name-part></tp:taxon-name>) in China reveals two new species</article-title><source>MycoKeys</source><day>12</day><month>08</month><year>2025</year><volume>120</volume><fpage>255</fpage><lpage>276</lpage><pub-id pub-id-type="doi">10.3897/mycokeys.120.161566</pub-id></mixed-citation></tp:treatment-meta><tp:nomenclature><label>﻿</label><tp:taxon-name>
              <object-id xmlns:xlink="http://www.w3.org/1999/xlink" content-type="arpha" xlink:type="simple">9A9F7FD8-20A0-51D7-88C6-1D024574F273</object-id>
              <tp:taxon-name-part taxon-name-part-type="genus" reg="Pleopsidium">Pleopsidium</tp:taxon-name-part>
              <tp:taxon-name-part taxon-name-part-type="species" reg="discurrens">discurrens</tp:taxon-name-part>
            </tp:taxon-name><tp:taxon-authority>(Zahlbr.) Obermayer, Annales Botanici Fennici 33(3): 232 (1996)</tp:taxon-authority><xref ref-type="fig" rid="F8">Fig. 8</xref><tp:nomenclature-citation-list><tp:nomenclature-citation><tp:taxon-name>
                  <tp:taxon-name-part taxon-name-part-type="genus" reg="Acarospora"/>
                  <tp:taxon-name-part taxon-name-part-type="infraspecific-rank"/>
                  <tp:taxon-name-part taxon-name-part-type="section" reg="Pleopsidium"/>
                  <tp:taxon-name-part taxon-name-part-type="species" reg="discurrens"/>
                </tp:taxon-name><comment>≡ <tp:taxon-name><tp:taxon-name-part taxon-name-part-type="genus" reg="Acarospora">Acarospora</tp:taxon-name-part> (<tp:taxon-name-part taxon-name-part-type="infraspecific-rank">sect.</tp:taxon-name-part> <tp:taxon-name-part taxon-name-part-type="section" reg="Pleopsidium">Pleopsidium</tp:taxon-name-part>) <tp:taxon-name-part taxon-name-part-type="species" reg="discurrens">discurrens</tp:taxon-name-part></tp:taxon-name> A. Zahlbr. in Handel-Mazzetti, Symbolae Sinicae, Pars III:140-141, 1930.<sup><xref ref-type="fn" rid="en1">1</xref></sup></comment></tp:nomenclature-citation></tp:nomenclature-citation-list></tp:nomenclature><tp:treatment-sec sec-type="Ind Loc" id="SECID0EXTDI"><title>Ind Loc.</title><p>“China. Prov. Yünnan [=Yunnan] bor.-occid.: In montis Yülung-schan prope urbem Lidjiang (“Likiang”) regione alpina, ad rupes inter pratum Latuka et alveum Schitako. Substr. schisto argilloso, alt. s. m. ca. 4000 m, leg. 20. Vll. 1914, Dr. Heinr. Frh. v. Handel-Mazzeni. (Diar. Nr. 676). det. Zahlbruckner Nr. 4297. (lectotype: WU; isolectotype: W)”.</p></tp:treatment-sec><tp:treatment-sec sec-type="notes" id="SECID0E3TDI"><title>Note.</title><p><italic><tp:taxon-name><tp:taxon-name-part taxon-name-part-type="genus" reg="Pleopsidium">Pleopsidium</tp:taxon-name-part><tp:taxon-name-part taxon-name-part-type="species" reg="discurrens">discurrens</tp:taxon-name-part></tp:taxon-name></italic> was described from Yulong Snow Mountain of Yunnan and Sichuan and then later also found in Xizang (<xref ref-type="bibr" rid="B36">Zahlbruckner 1930</xref>; <xref ref-type="bibr" rid="B22">Obermayer 1996</xref>). It was defined as having typical ribbon-like, elongate, branched, and spreading lobes (Fig. <xref ref-type="fig" rid="F8">8B</xref>). However, in combination with molecular systematics, this species shows extensive intraspecific morphological variation (Fig. <xref ref-type="fig" rid="F8">8</xref>). The specimens from northwestern Yunnan often have typical lobes (Fig. <xref ref-type="fig" rid="F8">8A, B</xref>), while lobes of specimens from Xizang are non-branched (Fig. <xref ref-type="fig" rid="F8">8E, F</xref>).</p><fig id="F8" position="float" orientation="portrait"><object-id xmlns:xlink="http://www.w3.org/1999/xlink" content-type="doi" xlink:type="simple">10.3897/mycokeys.120.161566.figure8</object-id><object-id xmlns:xlink="http://www.w3.org/1999/xlink" content-type="arpha" xlink:type="simple">16171EC3-DCD8-5B00-B7AB-B4CE758FAC9E</object-id><label>Figure 8.</label><caption><p>Intraspecific morphological variation of <italic><tp:taxon-name><tp:taxon-name-part taxon-name-part-type="genus" reg="Pleopsidium">Pleopsidium</tp:taxon-name-part><tp:taxon-name-part taxon-name-part-type="species" reg="discurrens">discurrens</tp:taxon-name-part></tp:taxon-name></italic>. A. 15-49590 (<named-content xmlns:xlink="http://www.w3.org/1999/xlink" content-type="dwc:institutional_code" xlink:title="Kunming Institute of Botany" xlink:href="http://grbio.org/institution/kunming-institute-botany-chinese-academy-sciences" xlink:type="simple">KUN</named-content>), Yunnan; B. 17-56207 (<named-content xmlns:xlink="http://www.w3.org/1999/xlink" content-type="dwc:institutional_code" xlink:title="Kunming Institute of Botany" xlink:href="http://grbio.org/institution/kunming-institute-botany-chinese-academy-sciences" xlink:type="simple">KUN</named-content>), Yunnan; C 17-55054 (<named-content xmlns:xlink="http://www.w3.org/1999/xlink" content-type="dwc:institutional_code" xlink:title="Kunming Institute of Botany" xlink:href="http://grbio.org/institution/kunming-institute-botany-chinese-academy-sciences" xlink:type="simple">KUN</named-content>), Yunnan; D. 19-65758 (<named-content xmlns:xlink="http://www.w3.org/1999/xlink" content-type="dwc:institutional_code" xlink:title="Kunming Institute of Botany" xlink:href="http://grbio.org/institution/kunming-institute-botany-chinese-academy-sciences" xlink:type="simple">KUN</named-content>), Xizang; E. 19-64991 (<named-content xmlns:xlink="http://www.w3.org/1999/xlink" content-type="dwc:institutional_code" xlink:title="Kunming Institute of Botany" xlink:href="http://grbio.org/institution/kunming-institute-botany-chinese-academy-sciences" xlink:type="simple">KUN</named-content>), Xizang; F. 19-63913 (<named-content xmlns:xlink="http://www.w3.org/1999/xlink" content-type="dwc:institutional_code" xlink:title="Kunming Institute of Botany" xlink:href="http://grbio.org/institution/kunming-institute-botany-chinese-academy-sciences" xlink:type="simple">KUN</named-content>), Xizang. Scale bars: 5 mm.</p></caption><graphic xmlns:xlink="http://www.w3.org/1999/xlink" xlink:href="mycokeys-120-255-g008.jpg" position="float" orientation="portrait" xlink:type="simple" id="oo_1393155.jpg"><uri content-type="original_file" xlink:type="simple">https://binary.pensoft.net/fig/1393155</uri></graphic></fig></tp:treatment-sec><tp:treatment-sec sec-type="material" id="SECID0E2WDI"><title>Selected specimens examined.</title><p>China. • <bold>Yunnan Prov.</bold>: Deqing Co., Baima Snow Mountain, <named-content xmlns:xlink="http://www.w3.org/1999/xlink" content-type="dwc:verbatimCoordinates" xlink:type="simple"><named-content content-type="geo-json" specific-use="{&#34;type&#34;:&#34;Point&#34;,&#34;coordinates&#34;:[99.019444,28.388056]}" id="NCID0EGXDI" xlink:type="simple">28°23'17"N, 99°01'10"E</named-content></named-content>, alt. 4400 m, 01 Nov. 2015, L.S. Wang et al. 15-49590 (<named-content xmlns:xlink="http://www.w3.org/1999/xlink" content-type="dwc:institutional_code" xlink:title="Kunming Institute of Botany" xlink:href="http://grbio.org/institution/kunming-institute-botany-chinese-academy-sciences" xlink:type="simple">KUN</named-content>); • Deqing Co., Baima Snow Mountain, <named-content xmlns:xlink="http://www.w3.org/1999/xlink" content-type="dwc:verbatimCoordinates" xlink:type="simple"><named-content content-type="geo-json" specific-use="{&#34;type&#34;:&#34;Point&#34;,&#34;coordinates&#34;:[99.017222,28.388056]}" id="NCID0ETXDI" xlink:type="simple">28°23'17"N, 99°01'02"E</named-content></named-content>, alt. 4519 m, 4 Jul. 2012, L.S. Wang et al. 12-34822 (<named-content xmlns:xlink="http://www.w3.org/1999/xlink" content-type="dwc:institutional_code" xlink:title="Kunming Institute of Botany" xlink:href="http://grbio.org/institution/kunming-institute-botany-chinese-academy-sciences" xlink:type="simple">KUN</named-content>); • Lijiang Ci., Yulong Naxi Autonomous Co., Yulong Snow Mountain, <named-content xmlns:xlink="http://www.w3.org/1999/xlink" content-type="dwc:verbatimCoordinates" xlink:type="simple"><named-content content-type="geo-json" specific-use="{&#34;type&#34;:&#34;Point&#34;,&#34;coordinates&#34;:[100.188889,27.032222]}" id="NCID0EAYDI" xlink:type="simple">27°01'56"N, 100°11'20"E</named-content></named-content>, alt. 3737 m, 24 Oct. 2017, A.C. Yin 17-56207 (<named-content xmlns:xlink="http://www.w3.org/1999/xlink" content-type="dwc:institutional_code" xlink:title="Kunming Institute of Botany" xlink:href="http://grbio.org/institution/kunming-institute-botany-chinese-academy-sciences" xlink:type="simple">KUN</named-content>); • Lijiang Ci., Laojunshan Mountain, <named-content xmlns:xlink="http://www.w3.org/1999/xlink" content-type="dwc:verbatimCoordinates" xlink:type="simple"><named-content content-type="geo-json" specific-use="{&#34;type&#34;:&#34;Point&#34;,&#34;coordinates&#34;:[99.729722,26.641667]}" id="NCID0ENYDI" xlink:type="simple">26°38'30"N, 99°43'47"E</named-content></named-content>, alt. 3855 m, 28 Sep. 2018, L.S. Wang et al. 18-60699 (<named-content xmlns:xlink="http://www.w3.org/1999/xlink" content-type="dwc:institutional_code" xlink:title="Kunming Institute of Botany" xlink:href="http://grbio.org/institution/kunming-institute-botany-chinese-academy-sciences" xlink:type="simple">KUN</named-content>); • Shangri-la Ci., on the way from Shangri-La to Daocheng, <named-content xmlns:xlink="http://www.w3.org/1999/xlink" content-type="dwc:verbatimCoordinates" xlink:type="simple"><named-content content-type="geo-json" specific-use="{&#34;type&#34;:&#34;Point&#34;,&#34;coordinates&#34;:[100.227222,28.433333]}" id="NCID0E1YDI" xlink:type="simple">28°26'00"N, 100°13'38"E</named-content></named-content>, alt. 2951 m, 2 Jun. 2023, L.S. Wang et al. 23-74275 (<named-content xmlns:xlink="http://www.w3.org/1999/xlink" content-type="dwc:institutional_code" xlink:title="Kunming Institute of Botany" xlink:href="http://grbio.org/institution/kunming-institute-botany-chinese-academy-sciences" xlink:type="simple">KUN</named-content>); • Shangri-la Ci., on the way from Shangri-La to Daocheng, <named-content xmlns:xlink="http://www.w3.org/1999/xlink" content-type="dwc:verbatimCoordinates" xlink:type="simple"><named-content content-type="geo-json" specific-use="{&#34;type&#34;:&#34;Point&#34;,&#34;coordinates&#34;:[100.227500,28.433333]}" id="NCID0EHZDI" xlink:type="simple">28°26'00"N, 100°13'39"E</named-content></named-content>, alt. 2981 m, 2 Jun. 2023, L.S. Wang et al. 23-74395 (<named-content xmlns:xlink="http://www.w3.org/1999/xlink" content-type="dwc:institutional_code" xlink:title="Kunming Institute of Botany" xlink:href="http://grbio.org/institution/kunming-institute-botany-chinese-academy-sciences" xlink:type="simple">KUN</named-content>); • Kunming Ci., Dongchuan District, Guniuzhai Mountain Scenic Spot, <named-content xmlns:xlink="http://www.w3.org/1999/xlink" content-type="dwc:verbatimCoordinates" xlink:type="simple"><named-content content-type="geo-json" specific-use="{&#34;type&#34;:&#34;Point&#34;,&#34;coordinates&#34;:[103.225833,26.166944]}" id="NCID0EUZDI" xlink:type="simple">26°10'01"N, 103°13'33"E</named-content></named-content>, alt. 3190 m, 10 May. 2017, L.S. Wang et al. 17-55117 (<named-content xmlns:xlink="http://www.w3.org/1999/xlink" content-type="dwc:institutional_code" xlink:title="Kunming Institute of Botany" xlink:href="http://grbio.org/institution/kunming-institute-botany-chinese-academy-sciences" xlink:type="simple">KUN</named-content>); • Kunming Ci., Dongchuan District, Guniuzhai Mountain Scenic Spot, <named-content xmlns:xlink="http://www.w3.org/1999/xlink" content-type="dwc:verbatimCoordinates" xlink:type="simple"><named-content content-type="geo-json" specific-use="{&#34;type&#34;:&#34;Point&#34;,&#34;coordinates&#34;:[103.225278,26.163889]}" id="NCID0EB1DI" xlink:type="simple">26°09'50"N, 103°13'31"E</named-content></named-content>, alt. 3100 m, 10 May. 2017, L.S. Wang et al. 17-55054 (<named-content xmlns:xlink="http://www.w3.org/1999/xlink" content-type="dwc:institutional_code" xlink:title="Kunming Institute of Botany" xlink:href="http://grbio.org/institution/kunming-institute-botany-chinese-academy-sciences" xlink:type="simple">KUN</named-content>). • <bold>Xizang Prov.</bold>: Zuogong Co., on the way from Rumei to Zuogong, at the 3550 milestone on G318, <named-content xmlns:xlink="http://www.w3.org/1999/xlink" content-type="dwc:verbatimCoordinates" xlink:type="simple"><named-content content-type="geo-json" specific-use="{&#34;type&#34;:&#34;Point&#34;,&#34;coordinates&#34;:[98.026111,29.721111]}" id="NCID0EQ1DI" xlink:type="simple">29°43'16"N, 98°01'34"E</named-content></named-content>, alt. 4968 m, 21 Sep. 2016, L.S. Wang et al. 16-53097 (<named-content xmlns:xlink="http://www.w3.org/1999/xlink" content-type="dwc:institutional_code" xlink:title="Kunming Institute of Botany" xlink:href="http://grbio.org/institution/kunming-institute-botany-chinese-academy-sciences" xlink:type="simple">KUN</named-content>); • Dingri Co., Zhaguo Vil., <named-content xmlns:xlink="http://www.w3.org/1999/xlink" content-type="dwc:verbatimCoordinates" xlink:type="simple"><named-content content-type="geo-json" specific-use="{&#34;type&#34;:&#34;Point&#34;,&#34;coordinates&#34;:[86.899444,28.590278]}" id="NCID0E41DI" xlink:type="simple">28°35'25"N, 86°53'58"E</named-content></named-content>, alt. 4298 m, 27 Jul. 2019, L.S. Wang et al. 19-65574 (<named-content xmlns:xlink="http://www.w3.org/1999/xlink" content-type="dwc:institutional_code" xlink:title="Kunming Institute of Botany" xlink:href="http://grbio.org/institution/kunming-institute-botany-chinese-academy-sciences" xlink:type="simple">KUN</named-content>); • Nielamu Co., Yalai Vil., <named-content xmlns:xlink="http://www.w3.org/1999/xlink" content-type="dwc:verbatimCoordinates" xlink:type="simple"><named-content content-type="geo-json" specific-use="{&#34;type&#34;:&#34;Point&#34;,&#34;coordinates&#34;:[86.095556,28.364444]}" id="NCID0EK2DI" xlink:type="simple">28°21'52"N, 86°05'44"E</named-content></named-content>, alt. 4402 m, 26 Jul. 2019, L.S. Wang et al. 19-64991 (<named-content xmlns:xlink="http://www.w3.org/1999/xlink" content-type="dwc:institutional_code" xlink:title="Kunming Institute of Botany" xlink:href="http://grbio.org/institution/kunming-institute-botany-chinese-academy-sciences" xlink:type="simple">KUN</named-content>); • Nielamu Co., <named-content xmlns:xlink="http://www.w3.org/1999/xlink" content-type="dwc:verbatimCoordinates" xlink:type="simple"><named-content content-type="geo-json" specific-use="{&#34;type&#34;:&#34;Point&#34;,&#34;coordinates&#34;:[86.095000,28.364167]}" id="NCID0EX2DI" xlink:type="simple">28°21'51"N, 86°05'42"E</named-content></named-content>, alt. 4382 m, 26 Jul. 2019, L.S. Wang et al. 19-64053 (<named-content xmlns:xlink="http://www.w3.org/1999/xlink" content-type="dwc:institutional_code" xlink:title="Kunming Institute of Botany" xlink:href="http://grbio.org/institution/kunming-institute-botany-chinese-academy-sciences" xlink:type="simple">KUN</named-content>); • Cuoqin Co., S206, <named-content xmlns:xlink="http://www.w3.org/1999/xlink" content-type="dwc:verbatimCoordinates" xlink:type="simple"><named-content content-type="geo-json" specific-use="{&#34;type&#34;:&#34;Point&#34;,&#34;coordinates&#34;:[85.036389,31.059444]}" id="NCID0EE3DI" xlink:type="simple">31°03'34"N, 85°02'11"E</named-content></named-content>, alt. 4839 m, 20 Jul. 2019, L.S. Wang et al. 19-63666 (<named-content xmlns:xlink="http://www.w3.org/1999/xlink" content-type="dwc:institutional_code" xlink:title="Kunming Institute of Botany" xlink:href="http://grbio.org/institution/kunming-institute-botany-chinese-academy-sciences" xlink:type="simple">KUN</named-content>); • Pulan Co., La’angcuo Lake, <named-content xmlns:xlink="http://www.w3.org/1999/xlink" content-type="dwc:verbatimCoordinates" xlink:type="simple"><named-content content-type="geo-json" specific-use="{&#34;type&#34;:&#34;Point&#34;,&#34;coordinates&#34;:[81.256944,30.580556]}" id="NCID0ER3DI" xlink:type="simple">30°34'50"N, 81°15'25"E</named-content></named-content>, alt. 4628 m, 24 Jul. 2019, L.S. Wang et al. 19-63913 (<named-content xmlns:xlink="http://www.w3.org/1999/xlink" content-type="dwc:institutional_code" xlink:title="Kunming Institute of Botany" xlink:href="http://grbio.org/institution/kunming-institute-botany-chinese-academy-sciences" xlink:type="simple">KUN</named-content>), L.S. Wang et al. 19-63921 (<named-content xmlns:xlink="http://www.w3.org/1999/xlink" content-type="dwc:institutional_code" xlink:title="Kunming Institute of Botany" xlink:href="http://grbio.org/institution/kunming-institute-botany-chinese-academy-sciences" xlink:type="simple">KUN</named-content>); • Dingjie Co., Chentang Town, <named-content xmlns:xlink="http://www.w3.org/1999/xlink" content-type="dwc:verbatimCoordinates" xlink:type="simple"><named-content content-type="geo-json" specific-use="{&#34;type&#34;:&#34;Point&#34;,&#34;coordinates&#34;:[87.632500,27.930000]}" id="NCID0ED4DI" xlink:type="simple">27°55'48"N, 87°37'57"E</named-content></named-content>, alt. 4243 m, 28 Jul. 2019, L.S. Wang et al. 19-65758 (<named-content xmlns:xlink="http://www.w3.org/1999/xlink" content-type="dwc:institutional_code" xlink:title="Kunming Institute of Botany" xlink:href="http://grbio.org/institution/kunming-institute-botany-chinese-academy-sciences" xlink:type="simple">KUN</named-content>).</p></tp:treatment-sec><tp:treatment-sec><!--Section generated to contain objects referenced in tp:taxon-treatment.--><fn-group><fn id="en1"><p>For a detailed description, see Obermayer (1996).</p></fn></fn-group></tp:treatment-sec><ref-list><ref id="B36"><mixed-citation xmlns:xlink="http://www.w3.org/1999/xlink" xlink:type="simple"><person-group><name name-style="western"><surname>Zahlbruckner</surname><given-names>A</given-names></name></person-group> (<year>1930</year>) <article-title>Lichenes (Übersicht über sämtliche bisher aus China bekannten Flechten).</article-title> In: <person-group><name name-style="western"><surname>Handel-Mazzetti</surname><given-names>H</given-names></name></person-group> (<role>Ed.</role>) <issue-title>Symbolae Sinicae.</issue-title><source>Springer, Wien,</source><volume>3</volume>: <fpage>1</fpage>–<lpage>254</lpage>.</mixed-citation></ref><ref id="B22"><mixed-citation xmlns:xlink="http://www.w3.org/1999/xlink" xlink:type="simple"><person-group><name name-style="western"><surname>Obermayer</surname><given-names>W</given-names></name></person-group> (<year>1996</year>) <article-title><italic><tp:taxon-name><tp:taxon-name-part taxon-name-part-type="genus">Pleopsidium</tp:taxon-name-part><tp:taxon-name-part taxon-name-part-type="species">discurrens</tp:taxon-name-part></tp:taxon-name></italic>, comb. nova, newly discovered in southern Tibet.</article-title><source>Annales Botanici Fennici</source><volume>33</volume>: <fpage>231</fpage>–<lpage>236</lpage>.</mixed-citation></ref></ref-list></tp:taxon-treatment>
