# Supplementary material for: ﻿A new revision of the lichen genus Pleopsidium (Acarosporales, Acarosporaceae) in China reveals two new species
Source: MycoKeys. 2025 Aug 12;120:255–76. doi: 10.3897/mycokeys.120.161566 (PMC12365682; doi:10.3897/mycokeys.120.161566)
Supplement: XML Treatment for Pleopsidium gobiense [file mycokeys.120.161566-treatment4.xml]

<!DOCTYPE tp:taxon-treatment
  PUBLIC "-//TaxonX//DTD Taxonomic Treatment Publishing DTD v0 20100105//EN" "tax-treatment-NSO.dtd">
<tp:taxon-treatment xmlns:tp="http://www.plazi.org/taxpub"><tp:treatment-meta><kwd-group><label>Taxon classification</label><kwd>
                <named-content content-type="kingdom">Fungi</named-content>
              </kwd><kwd>
                <named-content content-type="order">Acarosporales</named-content>
              </kwd><kwd>
                <named-content content-type="family">Acarosporaceae</named-content>
              </kwd></kwd-group><mixed-citation publication-type="journal"><person-group><name><surname>Ai</surname><given-names>Min</given-names></name><name><surname>Miao</surname><given-names>Cong Cong</given-names></name><name><surname>Worthy</surname><given-names>Fiona Ruth</given-names></name><name><surname>Nurtai</surname><given-names>Lazzat</given-names></name><name><surname>Zhang</surname><given-names>De Ning</given-names></name><name><surname>Zhang</surname><given-names>Sheng Bang</given-names></name><name><surname>Han</surname><given-names>Gui Lan</given-names></name><name><surname>Wang</surname><given-names>Li Song</given-names></name><name><surname>Wang</surname><given-names>Xin Yu</given-names></name></person-group><article-title>﻿A new revision of the lichen genus <italic><tp:taxon-name><tp:taxon-name-part taxon-name-part-type="genus" reg="Pleopsidium">Pleopsidium</tp:taxon-name-part></tp:taxon-name></italic> (<tp:taxon-name><tp:taxon-name-part taxon-name-part-type="order">Acarosporales</tp:taxon-name-part></tp:taxon-name>, <tp:taxon-name><tp:taxon-name-part taxon-name-part-type="family">Acarosporaceae</tp:taxon-name-part></tp:taxon-name>) in China reveals two new species</article-title><source>MycoKeys</source><day>12</day><month>08</month><year>2025</year><volume>120</volume><fpage>255</fpage><lpage>276</lpage><pub-id pub-id-type="doi">10.3897/mycokeys.120.161566</pub-id></mixed-citation></tp:treatment-meta><tp:nomenclature><label>﻿</label><tp:taxon-name>
              <object-id xmlns:xlink="http://www.w3.org/1999/xlink" content-type="arpha" xlink:type="simple">193F4997-096B-55F2-8751-C46FB2DA401B</object-id>
              <tp:taxon-name-part taxon-name-part-type="genus" reg="Pleopsidium">Pleopsidium</tp:taxon-name-part>
              <tp:taxon-name-part taxon-name-part-type="species" reg="gobiense">gobiense</tp:taxon-name-part>
              <object-id xmlns:xlink="http://www.w3.org/1999/xlink" content-type="mycobank" xlink:type="simple">MBT 10027662</object-id>
            </tp:taxon-name><tp:taxon-authority>(H. Magn.) Hafellner, Nova Hedwigia 56(3–4): 294 (1993)</tp:taxon-authority><xref ref-type="fig" rid="F9">Fig. 9</xref><tp:nomenclature-citation-list><tp:nomenclature-citation><tp:taxon-name>
                  <tp:taxon-name-part taxon-name-part-type="genus" reg="Acarospora"/>
                  <tp:taxon-name-part taxon-name-part-type="species" reg="gobiensis"/>
                </tp:taxon-name><comment>≡ <tp:taxon-name><tp:taxon-name-part taxon-name-part-type="genus" reg="Acarospora">Acarospora</tp:taxon-name-part><tp:taxon-name-part taxon-name-part-type="species" reg="gobiensis">gobiensis</tp:taxon-name-part></tp:taxon-name> H. Magn., K. Svenska Vetensk-Akad. Handl., Ser. III 7(4): 98, 1929. </comment></tp:nomenclature-citation></tp:nomenclature-citation-list></tp:nomenclature><tp:treatment-sec sec-type="Ind Loc" id="SECID0EI6DI"><title>Ind Loc.</title><p>“Gobi Wüste, Lage VII SO von Chami 1895 Futterer”.</p></tp:treatment-sec><tp:treatment-sec sec-type="material" id="SECID0EN6DI"><title>Type.</title><p>• China. Xinjiang Prov.: Hami Ci., Balikun Co., Haiziyan Vil., <named-content xmlns:xlink="http://www.w3.org/1999/xlink" content-type="dwc:verbatimCoordinates" xlink:type="simple"><named-content content-type="geo-json" specific-use="{&#34;type&#34;:&#34;Point&#34;,&#34;coordinates&#34;:[92.745278,43.602778]}" id="NCID0EW6DI" xlink:type="simple">43°36'10"N, 92°44'43"E</named-content></named-content>, alt. ca 1570 m, on rock, 04 Jul. 2022, X.Y. Wang et al. XY22-947 (neotype: <named-content xmlns:xlink="http://www.w3.org/1999/xlink" content-type="dwc:institutional_code" xlink:title="Kunming Institute of Botany" xlink:href="http://grbio.org/institution/kunming-institute-botany-chinese-academy-sciences" xlink:type="simple">KUN</named-content>, designated here; isoneotype: SDNU).</p><p>A more detailed description is in <xref ref-type="bibr" rid="B14">Magnusson (1929)</xref>.</p></tp:treatment-sec><tp:treatment-sec sec-type="notes" id="SECID0EHAAK"><title>Note.</title><p>The type specimen was originally deposited at the Botanical Museum in Berlin-Dahlem (<xref ref-type="bibr" rid="B14">Magnusson 1929</xref>) but has unfortunately been lost during World War II (Dr. Bibiana Moncada, curator of the Herbarium of the Botanischer Garten Berlin (B), personal communication). According to the protologue, the original specimen was collected from Hami (historically referred to as “Chami”) in China. Based on the original description, ecology, chemistry, and specimens from Hami, we confirmed the taxonomic identity of this species and provided supporting molecular data. In addition to its occurrence in Xinjiang, this species is also distributed in Gansu, Qinghai, and Neimenggu provinces in China (<xref ref-type="bibr" rid="B15">Magnusson 1940</xref>, <xref ref-type="bibr" rid="B16">1944</xref>).</p><fig id="F9" position="float" orientation="portrait"><object-id xmlns:xlink="http://www.w3.org/1999/xlink" content-type="doi" xlink:type="simple">10.3897/mycokeys.120.161566.figure9</object-id><object-id xmlns:xlink="http://www.w3.org/1999/xlink" content-type="arpha" xlink:type="simple">E8A86952-43CE-51B2-9005-6A755683E14D</object-id><label>Figure 9.</label><caption><p><italic><tp:taxon-name><tp:taxon-name-part taxon-name-part-type="genus" reg="Pleopsidium">Pleopsidium</tp:taxon-name-part><tp:taxon-name-part taxon-name-part-type="species" reg="gobiense">gobiense</tp:taxon-name-part></tp:taxon-name></italic> (neotype, XY22-947 <named-content xmlns:xlink="http://www.w3.org/1999/xlink" content-type="dwc:institutional_code" xlink:title="Kunming Institute of Botany" xlink:href="http://grbio.org/institution/kunming-institute-botany-chinese-academy-sciences" xlink:type="simple">KUN</named-content>). A. General habitat; B. Thallus; C. Apothecia; D. Section of apothecium; E. Young ascus and paraphysis; F. Simple ascospores. E, F were stained with Lugol’s iodine solution. Scale bars: 10 µm (E, F); 50 µm (D); 5 mm (C).</p></caption><graphic xmlns:xlink="http://www.w3.org/1999/xlink" xlink:href="mycokeys-120-255-g009.jpg" position="float" orientation="portrait" xlink:type="simple" id="oo_1393156.jpg"><uri content-type="original_file" xlink:type="simple">https://binary.pensoft.net/fig/1393156</uri></graphic></fig></tp:treatment-sec><tp:treatment-sec sec-type="material" id="SECID0EWBAK"><title>Selected specimens examined.</title><p>China. • <bold>Xinjiang Prov.</bold>: Hami Ci., Balikun Co., G335, <named-content xmlns:xlink="http://www.w3.org/1999/xlink" content-type="dwc:verbatimCoordinates" xlink:type="simple"><named-content content-type="geo-json" specific-use="{&#34;type&#34;:&#34;Point&#34;,&#34;coordinates&#34;:[92.745556,43.602778]}" id="NCID0EBCAK" xlink:type="simple">43°36'10"N, 92°44'44"E</named-content></named-content>, alt. 1634 m, 4 Jul. 2022, L.S. Wang et al. 22-72982 (<named-content xmlns:xlink="http://www.w3.org/1999/xlink" content-type="dwc:institutional_code" xlink:title="Kunming Institute of Botany" xlink:href="http://grbio.org/institution/kunming-institute-botany-chinese-academy-sciences" xlink:type="simple">KUN</named-content>); • Hami Ci., Balikun Co., Haiziyan vil., <named-content xmlns:xlink="http://www.w3.org/1999/xlink" content-type="dwc:verbatimCoordinates" xlink:type="simple"><named-content content-type="geo-json" specific-use="{&#34;type&#34;:&#34;Point&#34;,&#34;coordinates&#34;:[92.745000,43.602222]}" id="NCID0EOCAK" xlink:type="simple">43°36'08"N, 92°44'42"E</named-content></named-content>, alt. 1663 m, 4 Jul. 2022, D. Liu LD22-513 (<named-content xmlns:xlink="http://www.w3.org/1999/xlink" content-type="dwc:institutional_code" xlink:title="Kunming Institute of Botany" xlink:href="http://grbio.org/institution/kunming-institute-botany-chinese-academy-sciences" xlink:type="simple">KUN</named-content>); • Zhaosu Co., Yuhu Lake, <named-content xmlns:xlink="http://www.w3.org/1999/xlink" content-type="dwc:verbatimCoordinates" xlink:type="simple"><named-content content-type="geo-json" specific-use="{&#34;type&#34;:&#34;Point&#34;,&#34;coordinates&#34;:[42.734167,81.050833]}" id="NCID0E2CAK" xlink:type="simple">81°03'03"N, 42°44'03"E</named-content></named-content>, alt. 2010 m, 14 Sep. 2023, S.B. Zhang et al. XJ-ZSB23-119 (<named-content xmlns:xlink="http://www.w3.org/1999/xlink" content-type="dwc:institutional_code" xlink:title="Kunming Institute of Botany" xlink:href="http://grbio.org/institution/kunming-institute-botany-chinese-academy-sciences" xlink:type="simple">KUN</named-content>).</p></tp:treatment-sec><ref-list><ref id="B14"><mixed-citation xmlns:xlink="http://www.w3.org/1999/xlink" xlink:type="simple"><person-group><name name-style="western"><surname>Magnusson</surname><given-names>AH</given-names></name></person-group> (<year>1929</year>) A monograph of the genus <italic><tp:taxon-name><tp:taxon-name-part taxon-name-part-type="genus">Acarospora.</tp:taxon-name-part></tp:taxon-name></italic> Kungliga Svenska Vetenskaps Handlingar, Ser. 3 7(4): 1–400.</mixed-citation></ref><ref id="B15"><mixed-citation xmlns:xlink="http://www.w3.org/1999/xlink" xlink:type="simple"><person-group><name name-style="western"><surname>Magnusson</surname><given-names>AH</given-names></name></person-group> (<year>1940</year>) <source>Lichens from central Asia I. In: Hedin S (Ed.) Reports Scientific Exped. Northwest provinces of China (the Sino-Swedish expedition). 13, XI, Botany.</source><publisher-name>Aktiebolaget Thule</publisher-name>, <publisher-loc>Stockholm</publisher-loc>, <size units="page">168 pp</size>.</mixed-citation></ref><ref id="B16"><mixed-citation xmlns:xlink="http://www.w3.org/1999/xlink" xlink:type="simple"><person-group><name name-style="western"><surname>Magnusson</surname><given-names>AH</given-names></name></person-group> (<year>1944</year>) <source>Lichens from central Asia II. In: Hedin S (Ed.) Reports Scientific Exped. Northwest provinces of China (the Sino-Swedish expedition). 22, XI, Botany 2.</source><publisher-name>Aktiebolaget Thule</publisher-name>, <publisher-loc>Stockholm</publisher-loc>, <size units="page">33 pp</size>.</mixed-citation></ref></ref-list></tp:taxon-treatment>
