# Supplementary material for: ﻿A new revision of the lichen genus Pleopsidium (Acarosporales, Acarosporaceae) in China reveals two new species
Source: MycoKeys. 2025 Aug 12;120:255–76. doi: 10.3897/mycokeys.120.161566 (PMC12365682; doi:10.3897/mycokeys.120.161566)
Supplement: Supplementary material 1 — The sequence of phylogenetic analysis: nuITS dataset [file mycokeys-120-255-s001.txt]

>Pycnora sorophora
CCGAGTCAGGGTCTTCGTGGCCCGATCT-CCAACCCTATGTCTACATACCTTT-GTTGCTTTGGCGGGCCC-GCT----GGGGTTAAACCCA-CCGCTGG-----CCATGGCTGGTGAGCGCCCGCCAGAGTCC--ACCT-AAACTCT-GAATATTAAGTGTCGT----CTGATTTTAAAATA-CAATAGTT--AAAACTTTCAACAACGGATCTCTTGGTTCTGGCATCGATGAAGAACGCAGCGAAATGCGATAAGTAATGTGAATTGCAGAATTCAGTGAATCATCGAATCTTTGAACGCACATTGCGCCCCTTGGTATTCCGAGGGGCATGCCTGTTCGAGCGTCATTACACCAC--TCAAGCTCAGCTTGGTATTGGGCCTTCGT-CCCCCGTGGGCGTGCCTCAAACTCAGTGGCGGTGCCG-CCTGGCTTCAAGCGTAGTAAT-TTTTTCC-TCGCTTTGGAAGTCCGGGTGTGTTGCCTGCCA-TCAACCCCCCATTTTT--------
>22-72982 Pleopsidium_gobiense_
CAGAGTTAGGGTCTTCCAGGCCCCACCT-CCTACCCCGTGTCTAAC-ATCTCC-GTTGCTTTGACGGGCCT-GCT----GGGGA--GACCCA-CCGGTGG-----CTCCGGCTGCCGAGCGCCTGTCAGAGACC--CATC-AAACTCTGGTTAATT--ATGCTGT----CTGAGT-AGCGATA-CAATAGCG--AAAACTTTCAACAACGGATCTCTTGGTTCTGGCATCGATGAAGAACGCAGCGAAATGCGATAAGTAATGTGAATTGCAGAATTCAGTGAACCATCGAATCTTTGAACGCACATTGCGCCCTTTGGTATTCCGAGGGGCATGCCTGTTCGAGCGTCATTACACCAC--TCAAGCTCGGCTTGGTGTTGGGCCT-TGT-CCCGCGCGGACTTGCCTGAAACTCAGTGGCGACGCAG-CCCGACTTCAAGCGTAGTAAC-TTAACCG-CCGCTTTGGAAGCCCCGGGTCTGGGTCCGCCGGACGAACCCCCGCATCTTT-CA---
>Pleopsidium_gobiense 4
CAGAGTTAGGGTCTTCCAGGCCCCACCT-CCTACCCCGTGTCTAAC-ATCTCC-GTTGCTTTGACGGGCCT-GCT----GGGGA--GACCCA-CCGGTGG-----CTCCGGCTGCCGAGCGCCTGTCAGAGACC--CATC-AAACTCTGGTTAATT--ATGCTGT----CTGAGT-AGCGATA-CAATAGCG--AAAACTTTCAACAACGGATCTCTTGGTTCTGGCATCGATGAAGAACGCAGCGAAATGCGATAAGTAATGTGAATTGCAGAATTCAGTGAACCATCGAATCTTTGAACGCACATTGCGCCCTTTGGTATTCCGAGGGGCATGCCTGTTCGAGCGTCATTACACCAC--TCAAGCTCGGCTTGGTGTTGGGCCT-TGT-CCCGCGCGGACTTGCCTGAAACTCAGTGGCGACGCAG-CCCGACTTCAAGCGTAGTAAC-TTAACCG-CCGCTTTGGAAGCCCCGGGTCTGGGTCCGCCGGACGAACCCCCGCATCTTT-CA--G
>Pg161008-1 Pleopsidium_gobiense
CAGAGTTAGGGTCTTCCAGGCCCCACCT-CCTACCCCGTGTCTAAC-ATCTCC-GTTGCTTTGACGGGCCT-GCT----GGGGA--GACCCA-CCGGTGG-----CTCCGGCTGCCGAGCGCCTGTCAGAGACC--CATC-AAACTCTGGTTAATT--ATGCTGT----CTGAGT-AGCGATA-CAATAGCG--AAAACTTTCAACAACGGATCTCTTGGTTCTGGCATCGATGAAGAACGCAGCGAAATGCGATAAGTAATGTGAATTGCAGAATTCAGTGAACCATCGAATCTTTGAACGCACATTGCGCCCTTTGGTATTCCGAGGGGCATGCCTGTTCGAGCGTCATTACACCAC--TCAAGCTCGGCTTGGTGTTGGGCCT-TGT-CCCGCGCGGACTTGCCTGAAACTCAGTGGCGACGCAG-CCCGACTTCAAGCGTAGTAAC-TTAACCG-CCGCTTTGGAAGCCCCGGGTCTGGGTCCGCCGGACGAACCCCCGCATCTTT-CA--G
>Pc161016-1_Pleopsidium_gobiense
CAGAGTTAGGGTCTTCCAGGCCCCACCT-CCTACCCCGTGTCTAAC-ATCTCC-GTTGCTTTGACGGGCCT-GCT----GGGGA--GACCCA-CCGGTGG-----CTCCGGCTGCCGAGCGCCTGTCAGAGACC--CATC-AAACTCTGGTTAATT--ATGCTGT----CTGAGT-AGCGATA-CAATAGCG--AAAACTTTCAACAACGGATCTCTTGGTTCTGGCATCGATGAAGAACGCAGCGAAATGCGATAAGTAATGTGAATTGCAGAATTCAGTGAACCATCGAATCTTTGAACGCACATTGCGCCCTTTGGTATTCCGAGGGGCATGCCTGTTCGAGCGTCATTACACCAC--TCAAGCTCGGCTTGGTGTTGGGCCT-TGT-CCCGCGCGGACTTGCCTGAAACTCAGTGGCGACGCAG-CCCGACTTCAAGCGTAGTAAC-TTAACCG-CCGCTTTGGAAGCCCCGGGTCTGGGTCCGCCGGACGAACCCCCGCATCTTT-CA--G
>2014011A-1_Pleopsidium_gobiense
CAGAGTTAGGGTCTTCCAGGCCCCACCT-CCTACCCCGTGTCTAAC-ATCTCC-GTTGCTTTGACGGGCCT-GCT----GGGGA--GACCCA-CCGGTGG-----CTCCGGCTGCCGAGCGCCTGTCAGAGACC--CATC-AAACTCTGGTTAATT--ATGCTGT----CTGAGT-AGCGATA-CAATAGCG--AAAACTTTCAACAACGGATCTCTTGGTTCTGGCATCGATGAAGAACGCAGCGAAATGCGATAAGTAATGTGAATTGCAGAATTCAGTGAACCATCGAATCTTTGAACGCACATTGCGCCCTTTGGTATTCCGAGGGGCATGCCTGTTCGAGCGTCATTACACCAC--TCAAGCTCGGCTTGGTGTTGGGCCT-TGT-CCCGCGCGGACTTGCCTGAAACTCAGTGGCGACGCAG-CCCGACTTCAAGCGTAGTAAC-TTAACCG-CCGCTTTGGAAGCCCCGGGTCTGGGTCCGCCGGACGAACCCCCGCATCTTT-CA--G
>LD22-513_Pleopsidium_gobiense
CAGAGTTAGGGTCTTCCAGGCCCCACCT-CCTACCCCGTGTCTAAC-ATCTCC-GTTGCTTTGACGGGCCT-GCT----GGGGA--GACCCA-CCGGTGG-----CTCCGGCTGCCGAGCGCCTGTCAGAGACC--CATC-AAACTCTGGTTAATT--ATGCTGT----CTGAGT-AGCGATA-CAATAGCG--AAAACTTTCAACAACGGATCTCTTGGTTCTGGCATCGATGAAGAACGCAGCGAAATGCGATAAGTAATGTGAATTGCAGAATTCAGTGAACCATCGAATCTTTGAACGCACATTGCGCCCTTTGGTATTCCGAGGGGCATGCCTGTTCGAGCGTCATTACACCAC--TCAAGCTCGGCTTGGTGTTGGGCCT-TGT-CCCGCGCGGACTTGCCTGAAACTCAGTGGCGACGCAG-CCCGACTTCAAGCGTAGTAAC-TTAACCG-CCGCTTTGGAAGCCCCGGGTC------------------------------------
>XY22-947_Pleopsidium_gobiense
CAGAGTTAGGGTCTTCCAGGCCCCACCT-CCTACCCCGTGTCTAAC-ATCTCC-GTTGCTTTGACGGGCCT-GCT----GGGGA--GACCCA-CCGGTGG-----CTCCGGCTGCCGAGCGCCTGTCAGAGACC--CATC-AAACTCTGGTTAATT--ATGCTGT----CTGAGT-AGCGATA-CAATAGCG--AAAACTTTCAACAACGGATCTCTTGGTTCTGGCATCGATGAAGAACGCAGCGAAATGCGATAAGTAATGTGAATTGCAGAATTCAGTGAACCATCGAATCTTTGAACGCACATTGCGCCCTTTGGTATTCCGAGGGGCATGCCTGTTCGAGCGTCATTACACCAC--TCAAGCTCGGCTTGGTGTTGGGCCT-TGT-CCCGCGCGGACTTGCCTGAAACTCAGTGGCGACGCAG-CCCGACTTCAAGCGTAGTAAC-TTAACCG-CCGCTTTGGAAGCCCCGGGTCTGGGTCCGCCGGACGAACCCCCG-------------
>XJ-ZSB23-119_Pleopsidium_gobiense
CAGAGTTAGGGTCTTCCAGGCCCCACCT-CCTACCCCGTGTCTAAC-ATCTCC-GTTGCTTTGACGGGCCT-GCT----GGGGA--GACCCA-CCGGTGG-----CTCCGGCTGCCGAGCGCCTGTCAGAGACC--CATC-AAACTCTGGTTAATT--ATGCTGT----CTGAGT-AGCGATA-CAATAGCG--AAAACTTTCAACAACGGATCTCTTGGTTCTGGCATCGATGAAGAACGCAGCGAAATGCGATAAGTAATGTGAATTGCAGAATTCAGTGAACCATCGAATCTTTGAACGCACATTGCGCCCTTTGGTATTCCGAGGGGCATGCCTGTTCGAGCGTCATTACACCAC--TCAAGCTCGGCTTGGTGTTGGGCCT-TGT-TCCGCGCGGACTTGCCTGAAACTCAGTGGCGACGCAG-CCCGACTTCAAGCGTAGTAAC-TTAACCG-CCGCTTTGGAAGCCCCGGGTCTGGGTCCGCCGGACGAACCCCCG-------------
>20122500_Pleopsidium gobiense
CAGAGTTAGGGTCTTCCAGGCCCCACCT-CCTACCCCGTGTCTAAC-ATCTCC-GTTGCTTTGACGGGCCT-GCT----GGGGA--GACCCA-CCGGTGG-----CTCCGGCTGCCGAGCGCCTGTCAGAGACC--CATC-AAACTCTGGTTAATT--ATGCTGT----CTGAGT-AGCGATA-CAATAGCG--AAAACTTTCAACAACGGATCTCTTGGTTCTGGCATCGATGAAGAACGCAGCGAAATGCGATAAGTAATGTGAATTGCAGAATTCAGTGAACCATCGAATCTTTGAACGCACATTGCGCCCTTTGGTATTCCGAGGGGCATGCCTGTTTGAGCGTCATTACACCAC--TCAAGCTCGGCTTGGTGTTGGGCCT-TGT-CCCGCGCGGACTTGCCTGAAACTCAGTGGCGACGCAG-CCCGACTTCAAGCGTAGTAAC-TTAACCG-CCGCTTTGGAAGCCCCGGGTCTGGGTCCGCCGGGCGAACCCCCGCATCTTT-CA--G
>Pleopsidium_gobiense_2
CAGAGTTAGGGTCTTCCAGGCCCCGCCT-CCTACCCCGTGTCTAAC-ATCTCC-GTTGCTTTGACGGGCCT-GCT----GGGGA--GACCCA-CCGGTGG-----CTCCGGCTGCTGAGCGCCTGTCAGAGACC--CATC-AAACTCTGGTTAATT--ATGCTGT----CTGAGT-AGCGATA-CAATAGCG--AAAACTTTCAACAACGGATCTCTTGGTTCTGGCATCGATGAAGAACGCAGCGAAATGCGATAAGTAATGTGAATTGCAGAATTCAGTGAACCATCGAATCTTTGAACGCACATTGCGCCCTTTGGTATTCCGAGGGGCATGCCTGTTTGAGCGTCATTACACCAC--TCAAGCTCGGCTTGGTGTTGGGCCT-TGT-CCCGCGCGGACTTGCCTGAAACTCAGTGGCGACGCAG-CCCGACTTCAAGCGTAGTAAC-TTAACCG-CCGCTTTGGAAGCCCCGGGTCTGGGTCCGCCGGGCGAACCCCCGCATCTTT-CA--G
>Pleopsidium_gobiense 3
CAGAGTTAGGGTCTTCCAGGCCCCGCCT-CCTACCCCGTGTCTAAC-ATCTCC-GTTGCTTTGACGGGCCT-GCT----GGGGA--GACCCA-CCGGTGG-----CTCCGGCTGCTGAGCGCCTGTCAGAGACC--CATC-AAACTCTGGTTAATT--ATGCTGT----CTGAGT-AGCGATA-CAATAGCG--AAAACTTTCAACAACGGATCTCTTGGTTCTGGCATCGATGAAGAACGCAGCGAAATGCGATAAGTAATGTGAATTGCAGAATTCAGTGAACCATCGAATCTTTGAACGCACATTGCGCCCTTTGGTATTCCGAGGGGCATGCCTGTTTGAGCGTCATTACACCAC--TCAAGCTCGGCTTGGTGTTGGGCCT-TGT-CCCGCGCGGACTTGCCTGAAACTCAGTGGCGACGCAG-CCCGACTTCAAGCGTAGTAAC-TTAACCG-CCGCTTTGGAAGCCCCGGGTCTGGGTCCGCCGGGCGAACCCCCGCATCTTT-CA--G
>Pleopsidium_gobiense_1
CAGAGTTAGGGTCTTCCAGGCCCCGCCT-CCTACCCCGTGTCTAAC-ATCTCC-GTTGCTTTGACGGGCCT-GCT----GGGGA--GACCCA-CCGGTGG-----CTCCGGCTGCTGAGCGCCTGTCAGAGACC--CATC-AAACTCTGGTTAATT--ATGCTGT----CTGAGT-AGCGATA-CAATAGCG--AAAACTTTCAACAACGGATCTCTTGGTTCTGGCATCGATGAAGAACGCAGCGAAATGCGATAAGTAATGTGAATTGCAGAATTCAGTGAACCATCGAATCTTTGAACGCACATTGCGCCCTTTGGTATTCCGAGGGGCATGCCTGTTTGAGCGTCATTACACCAC--TCAAGCTCGGCTTGGTGTTGGGCCT-TGT-CCCGCGCGGACTTGCCTGAAACTCAGTGGCGACGCAG-CCCGACTTCAAGCGTAGTAAC-TTAACCG-CCGCTTTGGAAGCCCCGGGTCTGGGTCCGCCGGGCGAACCCCCGCATCTTT-CA--G
>Po001003_Pleopsidium_corrugatulum
TAGAGTTAGGGTCTTCCGGGCCCCACCT-CCAACCCCATGTCTATCTATCTCT-GTTGCTTTGACGGGCCG-ATC----GGGGA--GACCCA-CCGGTGG-----CTCCGGCTGCCGAGTGCCTGTCGGAGACC--CATC-AAACTCTGGTTAATG--ATGCTGT----CTGAGT-CACAATA-CAATAGTG--AAAACTTTCAACAACGGATCTCTTGGTTCTGGCATCGATGAAGAACGCAGCGAAATGCGATAAGTAATGTGAATTGCAGAATTCAGTGAACCATCGAATCTTTGAACGCACATTGCGCCCTTTGGTATTCCGAGGGGCATGCCTGTTCGAGCGTCATTACACCAC--TCAAGCCCGGCTTGATGTTGGGCCT-TGT-CCTGCGCGGACTTGCCTGAAACTCAGTGGCGACGCAG-CTCGACTTCAAGCGTAGTAAC-TTAACCG-TCGCTTTGGAAGCCTCGGGTCTGGGTCTGCCGGACGACCCCCTGGATCTTT-CA--G
>20151086-c_Pleopsidium_corrugatulum
TAGAGTTAGGGTCTTCCGGGCCCCACCT-CCAACCCCATGTCTATCTATCTCT-GTTGCTTTGACGGGCCG-ATC----GGGGA--GACCCA-CCGGTGG-----CTCCGGCTGCCGAGTGCCTGTCGGAGACC--CATC-AAACTCTGGTTAATG--ATGCTGT----CTGAGT-CACAATA-CAATAGTG--AAAACTTTCAACAACGGATCTCTTGGTTCTGGCATCGATGAAGAACGCAGCGAAATGCGATAAGTAATGTGAATTGCAGAATTCAGTGAACCATCGAATCTTTGAACGCACATTGCGCCCTTTGGTATTCCGAGGGGCATGCCTGTTCGAGCGTCATTACACCAC--TCAAGCCCGGCTTGATGTTGGGCCT-TGT-CCTGCGCGGACTTGCCTGAAACTCAGTGGCGACGCAG-CTCGACTTCAAGCGTAGTAAC-TTAACCG-TCGCTTTGGAAGCCTCGGGTCTGGGTCTGCCGGACGACCCCCTGGATCTTT-CA--G
>20151024-a Pleopsidium_corrugatulum
TAGAGTTAGGGTCTTCCGGGCCCCACCT-CCAACCCCATGTCTATCTATCTCT-GTTGCTTTGACGGGCCG-ATC----GGGGA--GACCCA-CCGGTGG-----CTCCGGCTGCCGAGTGCCTGTCGGAGACC--CATC-AAACTCTGGTCAATG--ATGCTGT----CTGAGT-GACAATA-CAATAGTG--AAAACTTTCAACAACGGATCTCTTGGTTCTGGCATCGATGAAGAACGCAGCGAAATGCGATAAGTAATGTGAATTGCAGAATTCAGTGAACCATCGAATCTTTGAACGCACATTGCGCCCTTTGGTATTCCGAGGGGCATGCCTGTTCGAGCGTCATTACACCAC--TCAAGCCCGGCTTGATGTTGGGCCT-TGT-CCTGCGCGGACTTGCCTGAAACTCAGTGGCGACGCAG-CTCGACTTCAAGCGTAGTAAC-TTAACCG-TCGCTTTGGAAGCCTCGGGTCTGGGTCTGCCGGACGACCCCCTGGATCTTT-CA--G
>DQ525493_'Pleopsidium_gobiense' 2
TAGAGTTAGGGTCTTCCGGGCCCCACCT-CCAACCCCATGTCTATCTATCTCT-GTTGCTTTGACGGGCCG-ATC----GGGGA--GACCCA-CCGGTGG-----CTCCGGCTGCCGAGTGCCTGTCGGAGACC--CATC-AAACTCTGGTTAATG--ATGCTGT----CTGAGT-GACAATA-CAATAGTG--AAAACTTTCAACAACGGATCTCTTGGTTCTGGCATCGATGAAGAACGCAGCGAAATGCGATAAGTAATGTGAATTGCAGAATTCAGTGAACCATCGAATCTTTGAACGCACATTGCGCCCTTTGGTATTCCGAGGGGCATGCCTGTTCGAGCGTCATTACACCAC--TCAAGCCCGGCTTGATGTTGGGCCT-TGT-CCTGCGCGGACTTGCCTGAAACTCAGTGGCGACGCAG-CTCGACTTCAAGCGTAGTAAC-TTAACCG-TCGCTTTGGAAGCCTCGGGTCTGGGTCTGCCGGACGACCCCCTGGATCTTT-CA--G
>ZSB23-906_Pleopsidium_corrugatulum
TAGAGTTAGGGTCTTCCGGGCCCCACCT-CCAACCCCATGTCTATCTATCTCT-GTTGCTTTGACGGGCCG-ATC----GGGGA--GACCCA-CCGGTGG-----CTCCGGCTGCCGAGTGCCTGTCGGAGACC--CATC-AAACTCTGGTTAATG--ATGCTGT----CTGAGT-GACAATA-CAATAGTG--AAAACTTTCAACAACGGATCTCTTGGTTCTGGCATCGATGAAGAACGCAGCGAAATGCGATAAGTAATGTGAATTGCAGAATTCAGTGAACCATCGAATCTTTGAACGCACATTGCGCCCTTTGGTATTCCGAGGGGCATGCCTGTTCGAGCGTCATTACACCAC--TCAAGCCCGGCTTGATGTTGGGCCT-TGT-CCTGCGCGGACTTGCCTGAAACTCAGTGGCGACGCAG-CTCGACTTCAAGCGTAGTAAC-TTAACCG-TCGCTTTGGAAGCCTCGGGTCTGGGTCTGCCGGACGA--------------------
>ZYJ1_Pleopsidium_corrugatulum
TAGAGTTAGGGTCTTCCGGGCCCCACCT-CCAACCCCATGTCTATCTATCTCT-GTTGCTTTGACGGGCCG-ATC----GGGGA--GACCCA-CCGGTGG-----CTCCGGCTGCCGAGTGCCTGTCGGAGACC--CATC-AAACTCTGGTTAATG--ATGCTGT----CTGAGT-GACAATA-CAATAGTG--AAAACTTTCAACAACGGATCTCTTGGTTCTGGCATCGATGAAGAACGCAGCGAAATGCGATAAGTAATGTGAATTGCAGAATTCAGTGAACCATCGAATCTTTGAACGCACATTGCGCCCTTTGGTATTCCGAGGGGCATGCCTGTTCGAGCGTCATTACACCAC--TCAAGCCCGGCTTGATGTTGGGCCT-TGT-CCTGCGCGGACTTGCCTGAAACTCAGTGGCGACGCAG-CTCGACTTCAAGCGTAGTAAC-TTAACCG-TCGCTTTGGAAGCCTCGGGTCTGGGTCTGCCGGACGACCCCC---------------
>DQ525492_'Pleopsidium_gobiense' 1
TAGAGTTAGGGTCTTCCGGGCCCCACCT-CCAACCCCATGTCTATCTATCTCT-GTTGCTTTGACGGGCCG-ATC----GGGGA--GACCCA-CCGGTGG-----CTCCGGCTGCCGAGTGCCTGTCGGAGACC--CATC-AAACTCTGGTTAATG--ATGCTGT----CTGAGT-GACAATA-CAATAGTG--AAAACTTTCAACAACGGATCTCTTGGTTCTGGCATCGATGAAGAACGCAGCGAAATGCGATAAGTAATGTGAATTGCAGAATTCAGTGAACCATCGAATCTTTGAACGCACATTGCGCCCTTTGGTATTCCGAGGGGCATGCCTGTTCGAGCGTCATTACACCAC--TCAAGCCCGGCTTGATGTTGGGCCT-TGT-CCTGCGCGGACTTGCCTGAAACTCAGTGGCGACGCAG-CTCGACTTCAAGCGTAGTAAC-TTAACCG-TCGCTTTGGAAGCCTCGGGTCTGGGTCTGCCGGACGACCCCCTGGATCTTT-CA--G
>DQ525494_'Pleopsidium_gobiense' 3
TAGAGTTAGGGTCTTCCGGGCCCCACCT-CCAACCCCATGTCTATCTATCTCT-GTTGCTTTGACGGGCCG-ATC----GGGGA--GACCCA-CCGGTGG-----CTCCGGCTGCCGAGTGCCTGTCGGAGACC--CATC-AAACTCTGGTTAAGG--ATGCTGT----CTGAGT-GACAATA-CAATAGTG--AAAACTTTCAACAACGGATCTCTTGGTTCTGGCATCGATGAAGAACGCAGCGAAATGCGATAAGTAATGTGAATTGCAGAATTCAGTGAACCATCGAATCTTTGAACGCACATTGCGCCCTTTGGTATTCCGAGGGGCATGCCTGTTCGAGCGTCATTACACCAC--TCAAGCCCGGCTTGATGTTGGGCCT-TGT-CCTGCGCGGACTTGCCTGAAACTCAGTGGCGACGCAG-CTCGACTTCAAGCGTAGTAAC-TTAACCG-TCGCTTTGGAAGCCTCGGGTCTGGGTCTGCCGGACGACCCCCTGGATCTTT-CA--G
>20130708-1_Pleopsidium_corrugatulum
TAGAGTTAGGGTCTTCCGGGCCCCACCT-CCAACCCCATGTCTATCTATCTCT-GTTGCTTTGACGGGCCG-ATC----GGGGA--GACCCA-CCGGTGG-----CTCCGGCTGCCGAGTGCCTGTCGGAGACC--CATC-AAACTCTGGTTAAGG--ATGCTGT----CTGAGT-GACAATA-CAATAGTG--AAAACTTTCAACAACGGATCTCTTGGTTCTGGCATCGATGAAGAACGCAGCGAAATGCGATAAGTAATGTGAATTGCAGAATTCAGTGAACCATCGAATCTTTGAACGCACATTGCGCCCTTTGGTATTCCGAGGGGCATGCCTGTTCGAGCGTCATTACACCAC--TCAAGCCCGGCTTGATGTTGGGCCT-TGT-CCTGCGCGGACTTGCCTGAAACTCAGTGGCGACGCAG-CTCGACTTCAAGCGTAGTAAC-TTAACCG-TCGCTTTGGAAGCCTCGGGTCTGGGTCTGCCGGACGACCCCCTGGATCTTT-CA---
>22-72992_Pleopsidium_corrugatulum
TAGAGTTAGGGTCTTCCGGGCCCCACCT-CCAACCCCATGTCTATCTATCTCT-GTTGCTTTGACGGGCCG-ATC----GGGGA--GACCCA-CCGGTGG-----CTCCGGCTGCCGAGTGCCTGTCGGAGACC--CATC-AAACTCTGGTTAAGG--ATGCTGT----CTGAGT-GACAATA-CAATAGTG--AAAACTTTCAACAACGGATCTCTTGGTTCTGGCATCGATGAAGAACGCAGCGAAATGCGATAAGTAATGTGAATTGCAGAATTCAGTGAACCATCGAATCTTTGAACGCACATTGCGCCCTTTGGTATTCCGAGGGGCATGCCTGTTCGAGCGTCATTACACCAC--TCAAGCCCGGCTTGATGTTGGGCCT-TGT-CCTGCGCGGACTTGCCTGAAACTCAGTGGCGACGCAG-CTCGACTTCAAGCGTAGTAAC-TTAACCG-TCGCTTTGGAAGCCTCGGGTCTGGGTCTGCCGGACGACCCCC---------------
>22-72341_Pleopsidium_corrugatulum
TAGAGTTAGGGTCTTCCGGGCCCCACCT-CCAACCCCATGTCTATCTATCTCT-GTTGCTTTGACGGGCCG-ATC----GGGGA--GACCCA-CCGGTGG-----CTCCGGCTGCCGAGTGCCTGTCGGAGACC--CATC-AAACTCTGGTTAAGG--ATGCTGT----CTGAGT-GACAATA-CAATAGTG--AAAACTTTCAACAACGGATCTCTTGGTTCTGGCATCGATGAAGAACGCAGCGAAATGCGATAAGTAATGTGAATTGCAGAATTCAGTGAACCATCGAATCTTTGAACGCACATTGCGCCCTTTGGTATTCCGAGGGGCATGCCTGTTCGAGCGTCATTACACCAC--TCAAGCCCGGCTTGATGTTGGGCCT-TGT-CCTGCGCGGACTTGCCTGAAACTCAGTGGCGACGCAG-CTCGACTTCAAGCGTAGTAAC-TTAACCG-TCGCTTTGGAAGCCTCGGGTCTGGGTCTGCCGGACGACCCCC---------------
>20141062-a_'Pleopsidium_flavum'
CAGAGTTAGGGTCTTCCAGGCCCGACCT-CCAACCCCATGTCTATCTATCTCT-GTTGCTTTGACGGGCCG-GTC----GGGGA--GACCCA-CCGGTGG-----CTCCGGCTGCCGAGTGCCTGTCAGAGACC--CATC-AAACTCTGGTTAACT--ATGCCGT----CTGAGT-AGCAATA-CAATAGCG--AAAACTTTCAACAACGGATCTCTTGGTTCTGGCATCGATGAAGAACGCAGCGAAATGCGATAAGTAATGTGAATTGCAGAATTCAGTGAACCATCGAATCTTTGAACGCACATTGCGCCCTTTGGTATTCCGAGGGGCATGCCTGTTCGAGCGTCATTACACCAC--TCAAGCTCGGCTTGGTGTTGGGCCT-TGT-CCCGCGCGGACTTGCCTGAAACTCAGTGGCGACGCAG-CCCGACTTCAAGCGTAGTAAC-TTAACCG-TCGCTTTGGAAGCCTCGGGTCTGGGTCTGCCGGACGACCCCCTGGATCTTT-CA--G
>20141215-1_'Pleopsidium_flavum'
CAGAGTTAGGGTCTTCCGGGCCCGACCT-CCAACCCCATGTCTATCCATCTCT-GTTGCTTTGACGGGCCG-GTC----GGGGA--GACCCA-CCGGTGG-----CTCCGGCTGCTGAGTGCCTGTCAGAGACC--CATC-AAACTCTGGTTAACT--ATGCTGT----CTGAGT-AACAATA-CAATAGCG--AAAACTTTCAACAACGGATCTCTTGGTTCTGGCATCGATGAAGAACGCAGCGAAATGCGATAAGTAATGTGAATTGCAGAATTCAGTGAACCATCGAATCTTTGAACGCACATTGCGCCCTTTGGTATTCCGAGGGGCATGCCTGTTCGAGCGTCATTACACCAC--TCAAGCTCGGCTTGGTGTTGGGCCT-TGT-CCCGCGCGGACTTGCCTGAAACTCAGTGGCGACGCAG-CCCGACTTCAAGCGTAGTAAC-TTAACCG-TCGCTTTGGAAGCCTCGGGTCTGGGTCTGCCGGACGACCCCCTGGATCTTT-CA--G
>Pc920702_'Pleopsidium chlorophanum'
CCGAGTCGGGGTCTTTCAGGCCTCACCT-CCAACCCCATGTCTACCTACCTCT-GTTGCTTTGGCGGGCCT-GCT----GGGGA--GACTCA-CCGGTGG-----CTCCGGCTGCCGAGTGCCTGCCAGAGACC--CATC-AATCTCTGGTCAATC--GTGCCGT----CTGAGT-AACAAAA-CAATAGTG--AAAACTTTCAACAACGGATCTCTTGGTTCTGGCATCGATGAAGAACGCAGCGAAATGCGATAAGTAATGTGAATTGCAGAATTCAGTGAACCATCGAATCTTTGAACGCACATTGCGCCCTCTGGTATTCCGGGGGGCATGCCTGTCCGAGCGTCATTACACCAC--TCAAGCTCGGCTTGGTGTTGGGCCT-CGT-CCCGCGTGGACTTGCCCGGAACTCAGTGGCGACGCAG-CCCGGCTTCGAGCGTGATAAC-TCAACCG-CCGCTTTGGAATCCCCGGGTCTGGGTCTGCCGGACGAACCCCCAAATCTA-CCAAA-
>XJ-ZSB23-041_Pleopsidium tumidulum
CCGAGTCGGGGTCTTTCAGGCCTCACCT-CCAACCCCATGTCTACCTATCTCT-GTTGCTTTGGCGGGCCT-GCC----GGGGA--GACTCA-CCGGTGG-----CTCCGGCTGCCGAGTGCCTGCCAGAGACC--CATC-AATCTCTGGTCAACT--GTGCCGT----CTGAGT-AACAAAA-CAATAGTG--AAAACTTTCAACAACGGATCTCTTGGTTCTGGCATCGATGAAGAACGCAGCGAAATGCGATAAGTAATGTGAATTGCAGAATTCAGTGAACCATCGAATCTTTGAACGCACATTGCGCCCTCTGGTATTCCGGGGGGCATGCCTGTCCGAGCGTCATTGCACCAC--TCAAGCTCGGCTTGGTGTTGGGCCT-CGT-CCCGCGTGGACTTGCCTGGAACTCAGTGGCGACGCAG-CCCGGCTTCAAGCGTGATAAC-TCAACCG-CCGCTTTGGAATCCCCGGGTCTGGGTCTGCCGGACGAACCCCCAAATCCA-CCAAA-
>ZSB23-538_Pleopsidium tumidulum
CCGAGTCGGGGTCTTTCAGGCCTCACCT-CCAACCCCATGTCTACCTACCTCT-GTTGCTTTGGCGGGCCT-GCT----GGGGA--GACTCA-CCGGTGG-----CTCCGGCTGCCGAGTGCCTGCCAGAGACC--CATC-AATCTCTGGTCAATC--GTGCCGT----CTGAGT-AACAAAA-CAATAGTG--AAAACTTTCAACAACGGATCTCTTGGTTCTGGCATCGATGAAGAACGCAGCGAAATGCGATAAGTAATGTGAATTGCAGAATTCAGTGAACCATCGAATCTTTGAACGCACATTGCGCCCTCTGGTATTCCGGGGGGCATGCCTGTCCGAGCGTCATTACACCAC--TCAAGCTCGGCTTGGTGTTGGGCCT-CGT-CCCGCGTGGACTTGCCCGGAACTCAGTGGCGACGCAG-CCCGGCTTCGAGCGTGATAAC-TCAACCG-CCGCTTTGGAATCCCCGGGTCTGGGTCTGCCGGACGAACCCCCAAATCTA-CCAAA-
>ZSB24-1392_Pleopsidium tumidulum
CCGAGTCGGGGTCTTTCAGGCCTCACCT-CCAACCCCATGTCTACCTACCTCT-GTTGCTTTGGCGGGCCT-GCT----GGGGA--GACTCA-CCGGTGG-----CTCCGGCTGCCGAGTGCCTGCCAGAGACC--CATC-AATCTCTGGTCAATC--GTGCCGT----CTGAGT-AACAAAA-CAATAGTG--AAAACTTTCAACAACGGATCTCTTGGTTCTGGCATCGATGAAGAGCGCAGCGAAATGCGATAAGTAATGTGAATTGCAGAATTCAGTGAACCATCGAATCTTTGAACGCACATTGCGCCCTCTGGTATTCCGGGGGGCATGCCTGTCCGAGCGTCATTACACCAC--TCAAGCTCGGCTTGGTGTTGGGCCT-CGT-CCCGCGTGGACTTGCCTGGAACTCAGTGGCGACGCAG-CCCGGCTTCGAGCGTGATAAC-TCAACCG-CCGCTTTGGAATCCCCGGGTCTGGGTCTGCCGGACGAACCCCCAAATCTA-CCAAA-
>20-67124_Pleopsidium tumidulum
CCGAGTCGGGGTCTTTCAGGCCTCACCT-CCAACCCCATGTCTACCTACCTCT-GTTGCTTTGGCGGGCCT-GCT----GGGGA--GACTCA-CCGGTGG-----CTCCGGCTGCCGAGTGCCTGCCAGAGACC--CATC-AATCTCTGGTCAATC--GTGCCGT----CTGAGT-AACAAAA-CAATAGTG--AAAACTTTCAACAACGGATCTCTTGGTTCTGGCATCGATGAAGAGCGCAGCGAAATGCGATAAGTAATGTGAATTGCAGAATTCAGTGAACCATCGAATCTTTGAACGCACATTGCGCCCTCTGGTATTCCGGGGGGCATGCCTGTCCGAGCGTCATTACACCAC--TCAAGCTCGGCTTGGTGTTGGGCCT-CGT-CCCGCGTGGACTTGCCTGGAACTCAGTGGCGACGCAG-CCCGGCTTCGAGCGTGATAAC-TCAACCG-CCGCTTTGGAATCCCCGGGTCTGGGTCTGCCGGACGAACCCCCAAATCTA-CCAAA-
>20-67122_Pleopsidium tumidulum
CCGAGTCGGGGTCTTTCAGGCCTCACCT-CCAACCCCATGTCTACCTACCTCT-GTTGCTTTGGCGGGCCT-GCT----GGGGA--GACTCA-CCGGTGG-----CTCCGGCTGCCGAGTGCCTGCCAGAGACC--CATC-AATCTCTGGTCAATC--GTGCCGT----CTGAGT-AACAAAA-CAATAGTG--AAAACTTTCAACAACGGATCTCTTGGTTCTGGCATCGATGAAGAGCGCAGCGAAATGCGATAAGTAATGTGAATTGCAGAATTCAGTGAACCATCGAATCTTTGAACGCACATTGCGCCCTCTGGTATTCCGGGGGGCATGCCTGTCCGAGCGTCATTACACCAC--TCAAGCTCGGCTTGGTGTTGGGCCT-CGT-CCCGCGTGGACTTGCCTGGAACTCAGTGGCGACGCAG-CCCGGCTTCGAGCGTGATAAC-TCAACCG-CCGCTTTGGAATCCCCGGG--------------------------------------
>18-59258_Pleopsidium tumidulum
CCGAGTCGGGGTCTTTCAGGCCTCACCT-CCAACCCCATGTCTACCTACCTCT-GTTGCTTTGGCGGGCCT-GCT----GGGGA--GACTCA-CCGGTGG-----CTCCGGCTGCCGAGTGCCTGCCAGAGACC--CATC-AATCTCTGGTCAATC--GTGCCGT----CTGAGT-AACAAAA-CAATAGTG--AAAACTTTCAACAACGGATCTCTTGGTTCTGGCATCGATGAAGAGCGCAGCGAAATGCGATAAGTAATGTGAATTGCAGAATTCAGTGAACCATCGAATCTTTGAACGCACATTGCGCCCTCTGGTATTCCGGGGGGCATGCCTGTCCGAGCGTCATTACACCAC--TCAAGCTCGGCTTGGTGTTGGGCCT-CGT-CCCGCGTGGACTTGCCTGGAACTCAGTGGCGACGCAG-CCCGGCTTCGAGCGTGATAAC-TCAACCG-CCGCTTTGGAATCCCCGGGTCTGGGTCTGCCGGACGAACCCCCAAATCTA-CCAAA-
>ZSB23-1219_Pleopsidium tumidulum
CCGAGTCGGGGTCTTTCAGGCCTCACCT-CCAACCCCATGTCTACCTACCTCT-GTTGCTTTGGCGGGCCT-GCT----GGGGA--GACTCA-CCGGTGG-----CTCCGGCTGCCGAGTGCCTGCCAGAGACC--CATC-AATCTCTGGTCAATC--GTGCCGT----CTGAGT-AACAAAA-CAATAGTG--AAAACTTTCAACAACGGATCTCTTGGTTCTGGCATCGATGAAGAGCGCAGCGAAATGCGATAAGTAATGTGAATTGCAGAATTCAGTGAACCATCGAATCTTTGAACGCACATTGCGCCCTCTGGTATTCCGGGGGGCATGCCTGTCCGAGCGTCATTACACCAC--TCAAGCTCGGCTTGGTGTTGGGCCT-CGT-CCCGCGTGGACTTGCCTGGAACTCAGTGGCGACGCAG-CCCGGCTTCGAGCGTGATAAC-TCAACCG-CCGCTTTGGAATCCCCGGGTCTGGGTCTGCCGGACGAACCCCCAAATCTA-CCAAA-
>ZSB23-545_Pleopsidium tumidulum
CCGAGTCGGGGTCTTTCAGGCCTCACCT-CCAACCCCATGTCTACCTACCTCT-GTTGCTTTGGCGGGCCT-GCT----GGGGA--GACTCA-CCGGTGG-----CTCCGGCTGCCGAGTGCCTGCCAGAGACC--CATC-AATCTCTGGTCAATC--GTGCCGT----CTGAGT-AACAAAA-CAATAGTG--AAAACTTTCAACAACGGATCTCTTGGTTCTGGCATCGATGAAGAGCGCAGCGAAATGCGATAAGTAATGTGAATTGCAGAATTCAGTGAACCATCGAATCTTTGAACGCACATTGCGCCCTCTGGTATTCCGGGGGGCATGCCTGTCCGAGCGTCATTACACCAC--TCAAGCTCGGCTTGGTGTTGGGCCT-CGT-CCCGCGTGGACTTGCCTGGAACTCAGTGGCGACGCAG-CCCGGCTTCGAGCGTGATAAC-TCAACCG-CCGCTTTGGAATCCCCGGGTCTGGGTCTGCCGGACGAACCCCCAAATCTA-CCAAA-
>18-58228_Pleopsidium tumidulum
CCGAGTCGGGGTCTTTCAGGCCTCACCT-CCAACCCCATGTCTACCTACCTCT-GTTGCTTTGGCGGGCCT-GCT----GGGGA--GACTCA-CCGGTGG-----CTCCGGCTGCCGAGTGCCTGCCAGAGACC--CATC-AATCTCTGGTCAATC--GTGCCGT----CTGAGT-AACAAAA-CAATAGTG--AAAACTTTCAACAACGGATCTCTTGGTTCTGGCATCGATGAAGAGCGCAGCGAAATGCGATAAGTAATGTGAATTGCAGAATTCAGTGAACCATCGAATCTTTGAACGCACATTGCGCCCTCTGGTATTCCGGGGGGCATGCCTGTCCGAGCGTCATTACACCAC--TCAAGCTCGGCTTGGTGTTGGGCCT-CGT-CCCGCGTGGACTTGCCTGGAACTCAGTGGCGACGCAG-CCCGGCTTCGAGCGTGATAAC-TCAACCG-CCGCTTTGGAATCCCCGGGTCTGGGTCTGCCGGACGAACCCCCAAATCTA-CCAAA-
>ZSB24-1363_Pleopsidium tumidulum
CCGAGTCGGGGTCTTTCAGGCCTCACCT-CCAACCCCATGTCTACCTACCTCT-GTTGCTTTGGCGGGCCT-GCT----GGGGA--GACTCA-CCGGTGG-----CTCCGGCTGCCGAGTGCCTGCCAGAGACC--CATC-AATCTCTGGTCAATC--GTGCCGT----CTGAGT-AACAAAA-CAATAGTG--AAAACTTTCAACAACGGATCTCTTGGTTCTGGCATCGATGAAGAGCGCAGCGAAATGCGATAAGTAATGTGAATTGCAGAATTCAGTGAACCATCGAATCTTTGAACGCACATTGCGCCCTCTGGTATTCCGGGGGGCATGCCTGTCCGAGCGTCATTACACCAC--TCAAGCTCGGCTTGGTGTTGGGCCT-CGT-CCCGCGTGGACTTGCCTGGAACTCAGTGGCGACGCAG-CCCGGCTTCGAGCGTGATAAC-TCAACCG-CCGCTTTGGAATCCCCGGGTCTGGGTCTGCCGGACGAACCCCCAAATCTA-CCAAA-
>ZSB24-1400_Pleopsidium tumidulum
CCGAGTCGGGGTCTTTCAGGCCTCACCT-CCAACCCCATGTCTACCTACCTCT-GTTGCTTTGGCGGGCCT-GCT----GGGGA--GACTCA-CCGGTGG-----CTCCGGCTGCCGAGTGCCTGCCAGAGACC--CATC-AATCTCTGGTCAATC--GTGCCGT----CTGAGT-AACAAAA-CAATAGTG--AAAACTTTCAACAACGGATCTCTTGGTTCTGGCATCGATGAAGAGCGCAGCGAAATGCGATAAGTAATGTGAATTGCAGAATTCAGTGAACCATCGAATCTTTGAACGCACATTGCGCCCTCTGGTATTCCGGGGGGCATGCCTGTCCGAGCGTCATTACACCAC--TCAAGCTCGGCTTGGTGTTGGGCCT-CGT-CCCGCGTGGACTTGCCTGGAACTCAGTGGCGACGCAG-CCCGGCTTCGAGCGTGATAAC-TCAACCG-CCGCTTTGGAATCCCCGGGTCTGGGTCTGCCGGACGAACCCCCAAATCTA-CCAAA-
>20121958-1_Pleopsidium tumidulum
CCGAGTCGGGGTCTTTCAGGCCTCACCT-CCAACCCCATGTCTACCTACCTCT-GTTGCTTTGGCGGGCCT-GCT----GGGGA--GACTCA-CCGGTGG-----CTCCGGCTGCCGAGTGCCTGCCAGAGACC--CATC-AATCTCTGGTCAATC--GTGCCGT----CTGAGT-AACAAAA-CAATAGTG--AAAACTTTCAACAACGGATCTCTTGGTTCTGGCATCGATGAAGAACGCAGCGAAATGCGATAAGTAATGTGAATTGCAGAATTCAGTGAACCATCGAATCTTTGAACGCACATTGCGCCCTCTGGTATTCCGGGGGGCATGCCTGTCCGAGCGTCATTGCACCAC--TCAAGCTCGGCTTGGTGTTGGGCCT-CGT-CCCGCGTGGACTTGCCTGGAACTCAGTGGCGACGCAG-CCCGGCTTCAAGCGTGATAAC-TCAACCG-CCGCTTTGGAATCCCCGGGTCTGGGTCCGCCGGACGAACCCCCAAATCCA-CCAAA-
>LD22-468_Pleopsidium tumidulum
CCGAGTCGGGGTCTTTCAGGCCTCACCT-CCAACCCCATGTCTACCTACCTCT-GTTGCTTTGGCGGGCCT-GCT----GGGGA--GACTCA-CCGGTGG-----CTCCGGCTGCCGAGTGCCTGCCAGAGACC--CATC-AATCTCTGGTCAATC--GTGCCGT----CTGAGT-AACAAAA-CGATAGTG--AAAACTTTCAACAACGGATCTCTTGGTTCTGGCATCGATGAAGAACGCAGCGAAATGCGATAAGTAATGTGAATTGCAGAATTCAGTGAACCATCGAATCTTTGAACGCACATTGCGCCCTCTGGTATTCCGGGGGGCATGCCTGTCCGAGCGTCATTACACCAC--TCAAGCTCGGCTTGGTGTTGGGCCT-CGT-CCTGCGTGGACTTGCCTGGAACTCAGTGGCGACGCAG-CCCGGCTTCAAGCGTGATAAC-TTAACCG-CCGCTTTGGAATCCCCGGGTCTGGGTCCGCCGGACGAACCCCCAAATCTA-CCAAA-
>22-71718_Pleopsidium tumidulum
CCGAGTCGGGGTCTTTCAGGCCTCACCT-CCAACCCCATGTCTACCTACCTCT-GTTGCTTTGGCGGGCCT-GCT----GGGGA--GACTCA-CCGGTGG-----CTCCGGCTGCCGAGTGCCTGCCAGAGACC--CATC-AATCTCTGGTCAATC--GTGCCGT----CTGAGT-AACAAAA-CAATAGTG--AAAACTTTCAACAACGGATCTCTTGGTTCTGGCATCGATGAAGAACGCAGCGAAATGCGATAAGTAATGTGAATTGCAGAATTCAGTGAACCATCGAATCTTTGAACGCACATTGCGCCCTCTGGTATTCCGGGGGGCATGCCTGTCCGAGCGTCATTACACCAC--TCAAGCTCGGCTTGGTGTTGGGCCT-CGT-CCTGCGTGGACTTGCCTGGAACTCAGTGGCGACGCAG-CCCGGCTTCAAGCGTGATAAC-TTAACCG-CCGCTTTGGAATCCCCGGGTCTGGGTCCGCC--------------------------
>ZYY22-558_Pleopsidium tumidulum
CCGAGTCGGGGTCTTTCAGGCCTCACCT-CCAACCCCATGTCTACCTACCTCT-GTTGCTTTGGCGGGCCT-GCT----GGGGA--GACTCA-CCGGTGG-----CTCCGGCTGCCGAGTGCCTGCCAGAGACC--CATC-AATCTCTGGTCAATC--GTGCCGT----CTGAGT-AACAAAA-CAATAGTG--AAAACTTTCAACAACGGATCTCTTGGTTCTGGCATCGATGAAGAACGCAGCGAAATGCGATAAGTAATGTGAATTGCAGAATTCAGTGAACCATCGAATCTTTGAACGCACATTGCGCCCTCTGGTATTCCGGGGGGCATGCCTGTCCGAGCGTCATTACACCAC--TCAAGCTCGGCTTGGTGTTGGGCCT-CGT-CCTGCGTGGACTTGCCTGGAACTCAGTGGCGACGCAG-CCCGGCTTCAAGCGTGATAAC-TTAACCG-CCGCTTTGGAATCCCCGGGTCTGGGTCCGCCGGACGAACCCCCAAATCTA-CCAAA-
>22-72216_Pleopsidium tumidulum
CCGAGTCGGGGTCTTTCAGGCCTCACCT-CCAACCCCATGTCTACCTACCTCT-GTTGCTTTGGCGGGCCT-GCT----GGGGA--GACTCA-CCGGTGG-----CTCCGGCTGCCGAGTGCCTGCCAGAGACC--CATC-AATCTCTGGTCAATC--GTGCCGT----CTGAGT-AACAAAA-CAATAGTG--AAAACTTTCAACAACGGATCTCTTGGTTCTGGCATCGATGAAGAACGCAGCGAAATGCGATAAGTAATGTGAATTGCAGAATTCAGTGAACCATCGAATCTTTGAACGCACATTGCGCCCTCTGGTATTCCGGGGGGCATGCCTGTCCGAGCGTCATTACACCAC--TCAAGCTCGGCTTGGTGTTGGGCCT-CGT-CCTGCGTGGACTTGCCTGGAACTCAGTGGCGACGCAG-CCCGGCTTCAAGCGTGATAAC-TTAACCG-CCGCTTTGGAATCCCCGGGTCTGGGTCCGCCGGACGAACCCCCAAATCTA-CCAAA-
>22-72874_Pleopsidium tumidulum
CCGAGTCGGGGTCTTTCAGGCCTCACCT-CCAACCCCATGTCTACCTACCTCT-GTTGCTTTGGCGGGCCT-GCT----GGGGA--GACTCA-CCGGTGG-----CTCCGGCTGCCGAGTGCCTGCCAGAGACC--CATC-AATCTCTGGTCAATC--GTGCCGT----CTGAGT-AACAAAA-CAATAGTG--AAAACTTTCAACAACGGATCTCTTGGTTCTGGCATCGATGAAGAACGCAGCGAAATGCGATAAGTAATGTGAATTGCAGAATTCAGTGAACCATCGAATCTTTGAACGCACATTGCGCCCTCTGGTATTCCGGGGGGCATGCCTGTCCGAGCGTCATTACACCAC--TCAAGCTCGGCTTGGTGTTGGGCCT-CGT-CCTGCGTGGACTTGCCTGGAACTCAGTGGCGACGCAG-CCCGGCTTCAAGCGTGATAAC-TTAACCG-CCGCTTTGGAATCCCCGGGTCTGGGTCCGCCGGACGAACCCCCAAATCTA-CCAAA-
>20157538_'Pleopsidium chlorophanum'
CCGAGTCGGGGTCTTTCAGGCCTCACCT-CCAACCCCATGTCTACCTACCTCT-GTTGCTTTGGCGGGCCT-GCT----GGGGA--GACTCA-CCGGTGG-----CTCCGGCTGCCGAGTGCCTGCCAGAGACC--CATC-AATCTCTGGTCAATC--GTGCCGT----CTGAGT-AACAAAA-CAATAGTG--AAAACTTTCAACAACGGATCTCTTGGTTCTGGCATCGATGAAGAACGCAGCGAAATGCGATAAGTAATGTGAATTGCAGAATTCAGTGAACCATCGAATCTTTGAACGCACATTGCGCCCTCTGGTATTCCGGGGGGCATGCCTGTCCGAGCGTCATTACACCAC--TCAAGCTGGGCTTGGTGTTGGGCCT-CGT-CCTGCGTGGACTTGCCTGGAACTCAGTGGCGACGCAG-CCCGGCTTCAAGCGTGATAAC-TTAACCG-CCGCTTTGGAATCCCCGGGTCTGGGTCCGCCGGACGAACCCCCAAATCTA-CCAAA-
>20157527-1_Pleopsidium tumidulum
CCGAGTCGGGGTCTTTCAGGCCTCACCT-CCAACCCCATGTCTACCTACCTCT-GTTGCTTTGGCAGGCCT-GCT----GGGGA--GACTCA-CCGGTGG-----CTCCGGCTGCCGAGTGCCTGCCAGAGACC--CATC-AATCTCTGGTCAATC--GTGCCGT----CTGATT-AACAAAA-CAATAGTG--AAAACTTTCAACAACGGATCTCTTGGTTCTGGCATCGATGAAGAACGCAGCGAAATGCGATAAGTAATGTGAATTGCAGAATTCAGTGAACCATCGAATCTTTGAACGCACATTGCGCCCTCTGGTATTCCGGGGGGCATGCCTGTCCGAGCGTCATTACACCAC--TCAAGCTCGGCTTGGTGTTGGGCCT-CGT-CCCGCGTGGACTTGCCTGGAACTCAGTGGCGACGCAG-CCCGGCTTCAAGCGTGATAAC-TTAACCG-CCGCTTTGGAATCCCCGGGTCTGGGTCCGCCGGACGAACCCCCAAATCTA-CCAAA-
>22-72854_Pleopsidium tumidulum
CCGAGTCGGGGTCTTTCAGGCCTCACCT-CCAACCCCATGTCTACCTACCTCC-GTTGCTTTGGCGGGCCT-GCT----GAGGA--GACTCA-CCGGTGG-----CTCCGGCTGCCGAGTGCCCGCCAGAGACC--CATC-AACCTCTGGTCAATC--GTGCCGT----CTGAGT-AACAAAA-CAATAGTG--AAAACTTTCAACAACGGATCTCTTGGTTCTGGCATCGATGAAGAACGCAGCGAAATGCGATAAGTAATGTGAATTGCAGAATTCAGTGAACCATCGAATCTTTGAACGCACATTGCGCCCTCTGGTATTCCGGGGGGCATGCCTGTCCGAGCGTCATTACACCAC--TCAAGCTCGGCTTGGTGTTGGGCCT-CGT-CCCGCGTGGACTTGCCTGGAACTCAGTGGCGACGCAG-CCCGGCTTCAAGCGTGATAAC-TCAACCG-CCGCTTTGGAATCCCCGGGTCTGGGTCTGCCGGACGAACCCCCAGATCTA-CCAAA-
>XY22-896_Pleopsidium tumidulum
CCGAGTCGGGGTCTTTCAGGCCTCACCT-CCAACCCCATGTCTACCTACCTCC-GTTGCTTTGGCGGGCCT-GCT----GAGGA--GACTCA-CCGGTGG-----CTCCGGCTGCCGAGTGCCCGCCAGAGACC--CATC-AACCTCTGGTCAATC--GTGCCGT----CTGAGT-AACAAAA-CAATAGTG--AAAACTTTCAACAACGGATCTCTTGGTTCTGGCATCGATGAAGAACGCAGCGAAATGCGATAAGTAATGTGAATTGCAGAATTCAGTGAACCATCGAATCTTTGAACGCACATTGCGCCCTCTGGTATTCCGGGGGGCATGCCTGTCCGAGCGTCATTACACCAC--TCAAGCTCGGCTTGGTGTTGGGCCT-CGT-CCCGCGTGGACTTGCCTGGAACTCAGTGGCGACGCAG-CCCGGCTTCAAGCGTGATAAC-TCAACCG-CCGCTTTGGAATCCCCGGGTCTGGGTCTGCCGGACGAACCCCCAGATCTA-CCAAA-
>XY22-773_Pleopsidium tumidulum
CCGAGTCGGGGTCTTTCAGGCCTCACCT-CCAACCCCATGTCTACCTACCTCT-GTTGCTTTGGCGGGCCT-GCT-----GGGA--GACTCA-CCGGTGG-----CTCCGGCTGCCGAGTGCCTGCCAGAGACC--CATC-AATCTCTGGTCAATC--GTGCCGT----CTGAGT-AACAAAA-CAATAGTG--AAAACTTTCAACAACGGATCTCTTGGTTCTGGCATCGATGAAGAACGCAGCGAAATGCGATAAGTAATGTGAATTGCAGAATTCAGTGAACCATCGAATCTTTGAACGCACATTGCGCCCTCTGGTATTCCGGGGGGCATGCCTGTCCGAGCGTCATTACACCAC--TCAAGCTCGGCTTGGTGTTGGGCCT-CGT-CCTGCGTGGACTTGCCTGGAACTCAGTGGCGACGCAG-CCCGGCTTCAAGCGTGATAAC-TTAACCG-CCGCTTTGGAATCCCCGGGTCTGGGTCCGCCGGACGAACCCCCAAATCTA-CCAAA-
>M_rhagadiza
CAGAGCAAGGGTCTTTCAGGCCCGACCT-CCCACCCGGTGTCTATCTACCTTT-GTTGCTTTGGCGGGCCC-GCT----GGGGA--GACCCA-CCGGCGG-----CCCCGGCTGCCGAGCGCCCACCAGAGACC--TACC-AAACTCG-ATTAATC--GTGTCGT----CTGAGTAACCAACA-CAATAGTT--AAAACTTTCAACAACGGATCTCTTGGTTCTGGCATCGATGAAGAACGCAGCGAAATGCGATAAGTAATGTGAATTGCAGAATTCAGTGAATCATCGAATCTTTGAACGCACATTGCGCCCCTTGGTATTCCGGGGGGCATGCCTGTTCGAGCGTCATTACACCAC--TCAAGCTCGGCTTGGTATTGGGCCTTCGT-CCCCCGCGGACGGGCCTGGAACCCAGTGGCGGCACAG-CCCGGCTTCAAGCGTAGTAAC-TTAACCG-TCGCTTTGGAAGCCCCGGGCCTGGGCCTGCCAGACAACCCCCAATTTTTT--CAAA-
>M_scabrida
CAGAGCAAGGGTCTTCAAGGCCTGACCT-CCAACCCTGTGTCTATCTACCTTT-GTTGTTTTGGCGGGCCC-GTT----GGGGA--GACCCA-CCGGTGG-----CCCCGGCTGCCGAGCGCCCGCCAGAGACC--TACC-AAACTCG-ATTAATC--GTGTCGT----CTGAGT-ATCAATA-CAATAGTT--AAAACTTTCAACAACGGATCTCTTGGTTCTGGCATCGATGAAGAACGCAGCGAAATGCGATAAGTAATGTGAATTGCAGAATTCAGTGAATCATCGAATCTTTGAACGCACATTGCGCCCCTTGGTATTCCGGGGGGCATGCCTGTTCGAGCGTCATTGCACCAC--TCAAGCTCAGCTTGGTATTGGGCCTCCGT-CCCCCGCGGACTGGCCCGGAACTCAGTGGCGGCACAG-CCCGGCTTCAAGCGTAGTCAC-TTAACCG-TCGCTTTGGAAGCTTCGGGCCTGGGCCTGCCAGACAACCCCCAATCTTCT--CAAA-
>M_myochroa
CAGAGCAAGGGTCTTTCAGGCCCGACCT-CCAACCCTGTGTCTACTTACCTTTTGTTGCTTTGGCGGGCCC-GTT----GGGGA--AACTCA-CCGGCGG-----CCTCGGCCGCCGAGCGCCCGCCGGAGAAA--TATCAAAACTCG-ATTAATT--ATGCCGT----CTGAGT-ATCAATA-CAATAGTT--AAAACTTTCAACAACGGATCTCTTGGTTCTGGCATCGATGAAGAACGCAGCGAAATGCGATAAGTAATGTGAATTGCAGAATTCAGTGAATCATCGAATCTTTGAACGCACATTGCGCCCCTTGGTATTCCGGGGGGCATGCCTGTTCGAGCGTCATTGCACCAC--TCAAGCTCAGCTTGGTATTGGGCCTTCGTCCCCCCGCGGACGGGCCTGGAACTCAGTGGCGGCACGG-CCCGGCTTCAAGCGTAGTAAC-TTAACCG-TCGCTTTGGAAGCTCCGGGCCCGGGCCTGCC--------------------------
>M_smaragdula
AAGAGCTAGGGTCTTTCAGGCCCGACCT-CCAACCCTGTGTCTACTTACCTTTCGTTGCTTTGGCGGGCCC-GCT----GGGGA--AACCCA-CCGGTGG-----CCTCGGCTGCCGAGCGCCCGTCGGGGAAA--CATCAAAACTCG-ATGAATT--ATGCAGT----CTGAGT-ACCAACA-CAATAGTT--AAAACTTTCAACAACGGATCTCTTGGTTCTGGCATCGATGAAGAACGCAGCGAAATGCGATAAGTAATGTGAATTGCAGAATTCAGTGAATCATCGAATCTTTGAACGCACATTGCGCCCCCTGGTATTCCGGGGGGCATGCCTGTTCGAGCGTCATTGCACCAC--TCAAGCTCAGCTTGGTATTGGGCCTCCGTCCCCCCGCGGACGGGCCTGGAAACCAGCGGCGGCGCAG-CCCGGCTTCAAGCGTAGTAAC-TTAACCG-TCGCTTTGGAAGCTCCGGGCCTGGGCCTGCCAGATAACCCCCAATCTTCT--CAAA-
>M_tangerina
AAGAGCAAGGGTCTTTTAGGCCCGACCT-CCAACCCCGTGTCTATTTACCTTTCGTTGCTTTGGCGGGCCC-GCT----GGGGA--AACCCA-CCGGTGG-----CCTCGGCTGCTGAGCGCCCGTCGGGGAAA--CATCAAAACTCG-ATTAATT--ATGCAGT----CTGAGT-ACCAATA-CAATAGTT--AAAACTTTCAACAACGGATCTCTTGGTTCTGGCATCGATGAAGAACGCAGCGAAATGCGATAAGTAATGTGAATTGCAGAATTCAGTGAATCATCGAATCTTTGAACGCACATTGCGCCCCCTGGTATTCCGGGGGGCATGCCTGTTCGAGCGTCATTGCACCAC--TCAAGCTCAGCTTGGTATTGGGCCTCCGTCCCCCCGCGGACGGGCCTGGAAACCAGTGGCGGCGCAG-CCCGGCTTCAAGCGTAGTAAC-TTAACCG-TCGCTTTGGAAGCTCCGGGCCTGGGCCTGCCAGACAACCCCCAATCTTCT--CAAA-
>19-64053_Pleopsidium discurrens
CCGAGTTAGGGTCCTTCGGGCCCGACCT-CCAACCCTACGTCTTCATATCTTT-GTTGCTTTGACGGGCCT-GCT----GGAAA---CCCCA-CCGGTGG-----CTCCCGCTTCCGAGCGCCCGTCAGAGACC--CATC-AAACTTC-ATCAATC--GTGTAGT----CCGAGT-ACCGATA-CAATAGCT-AAAAACTTTCAACAACGGATCTCTTGGTTCTGGCATCGATGAAGAACGCAGCGAAATGCGATAAGTAATGTGAATTGCAGAATTCAGTGAATCATCGAATCTTTGAACGCACATTGCGCCCTTTGGTATTCCGAGGGGCATGCCTGTTCGAGCGTCATTACACCAC--TCAAGCGTAGCTTGGCATTGGGCCC-CGT-CCCCAGAGGGCGCGCCCGGAACTCAGTGGCGGCACAG-CCCGGCTTCAAGCGCAGTAGA-TTAACCG-TCGCTTTGGAAGTCCGGGGCCTGCGCCTGCCAGCCAACCCCCATGTTTCT--CAAAG
>19-64991_Pleopsidium discurrens
CCGAGTTAGGGTCCTTCGGGCCCGACCT-CCAACCCTATGTCTTCATATCTTT-GTTGCTTTGACGGGCCT-GCT----GGAAA---CCCCA-CCGGTGG-----CTCCCGCTTCCGAGCGCCCGTCAGAGACC--CATC-AAACTTC-ATCAATC--GTGTAGT----CCGAGT-ACCGATA-CAATAGCT-AAAAACTTTCAACAACGGATCTCTTGGTTCTGGCATCGATGAAGAACGCAGCGAAATGCGATAAGTAATGTGAATTGCAGAATTCAGTGAATCATCGAATCTTTGAACGCACATTGCGCCCTTTGGTATTCCGAGGGGCATGCCTGTTCGAGCGTCATTACACCAC--TCAAGCGTAGCTTGGCATTGGGCCC-CGT-CCCCAGAGGGCGCGCCCGGAACTCAGTGGCGGCACAG-CCCGGCTTCAAGCGCAGTAGA-TTAACCG-TCGCTTTGGAAGTCCGGGGCCTGCGCCTGCCAGCCAACCCCCATGTTTCT--CAAAG
>17-55117a_Pleopsidium discurrens
CCGAGTTAGGGTCCTCCGGGCCTGACCT-CCAACCCTATGTCTTCACATCTTT-GTTGCTTTGACGGGCCT-GCT----GGAAA---CCCCA-CCGGTGG-----CTCCCGCTTCCGAGCGCCCGTCAGAGACC--CATC-AAACTTC-GTCAATC--GTGTAGT----CCAAGT-ACCGATG-CAATAGTT-AAAAACTTTCAACAACGGATCTCTTGGTTCTGGCATCGATGAAGAACGCAGCGAAATGCGATAAGTAATGTGAATTGCAGAATTCAGTGAATCATCGAATCTTTGAACGCACATTGCGCCCTTTGGTATTCCGAGGGGCATGCCTGTTCGAGCGTCATTACACCAC--TCAAGCGTAGCTTGGCATTGGGCCC-CGT-CCCCAGAGGGCGCGCCCGGAACTCAGTGGCGGCACAG-CTCGGCTTCAAGCGCAGTAGA-TTAACCG-TCGTTTTGGAAGTCCTGGGCCTGCGCCTGCCAGACAACCCCCATGTTTCT--CAAAG
>17-55117b_Pleopsidium_discurrens
CCGAGTTAGGGTCCTCCGGGCCTGACCT-CCAACCCTATGTCTTCACATCTTT-GTTGCTTTGACGGGCCT-GCT----GGAAA---CCCCA-CCGGTGG-----CTCCCGCTTCCGAGCGCCCGTCAGAGACC--CATC-AAACTTC-GTCAATC--GTGTAGT----CCAAGT-ACCGATG-CAATAGTT-AAAAACTTTCAACAACGGATCTCTTGGTTCTGGCATCGATGAAGAACGCAGCGAAATGCGATAAGTAATGTGAATTGCAGAATTCAGTGAATCATCGAATCTTTGAACGCACATTGCGCCCTTTGGTATTCCGAGGGGCATGCCTGTTCGAGCGTCATTACACCAC--TCAAGCGTAGCTTGGCATTGGGCCC-CGT-CCCCAGAGGGCGCGCCCGGAACTCAGTGGCGGCACAG-CTCGGCTTCAAGCGCAGTAGA-TTAACCG-TCGTTTTGGAAGTCCTGGGCCTGCGCCTGCCAGACAACCCCCATGTTTCT--CAAAG
>17-55054__Pleopsidium_discurrens
CCGAGTTAGGGTCCTCCGGGCCTGACCT-CCAACCCTATGTCTTCACATCTTT-GTTGCTTTGACGGGCCT-GCT----GGAAA---CCCCA-CCGGTGG-----CTCCCGCTTCCGAGCGCCCGTCAGAGACC--CATC-AAACTTC-GTCAATC--GTGTAGT----CCAAGT-ACCGATG-CAATAGTT-AAAAACTTTCAACAACGGATCTCTTGGTTCTGGCATCGATGAAGAACGCAGCGAAATGCGATAAGTAATGTGAATTGCAGAATTCAGTGAATCATCGAATCTTTGAACGCACATTGCGCCCTTTGGTATTCCGAGGGGCATGCCTGTTCGAGCGTCATTACACCAC--TCAAGCGTAGCTTGGCATTGGGCCC-CGT-CCCCAGAGGGCGCGCCCGGAACTCAGTGGCGGCACAG-CTCGGCTTCAAGCGCAGTAGA-TTAACCG-TCGTTTTGGAAGTCCTGGGCCTGCGCCTGCCAGACAACCCCCATGTTTCT--CAAAG
>DQ525510_Pleopsidium_discurrens
CCGAGTTAGGGTCCCCCGGGCCCGACCT-CCAACCCTATGTCTTCACATCTTT-GTTGCTTTGACGGGCCT-GCT----GGAAA---CCCCA-CCGGTGG-----CTCCGGCTTCCGAGCGCCCGTCAGAGACC--CATC-AAACTTC-GTCAATT--GTGTAGT----CCGAGT-ACCGATG-CAATAGTT-AAAAACTTTCAACAACGGATCTCTTGGTTCTGGCATCGATGAAGAACGCAGCGAAATGCGATAAGTAATGTGAATTGCAGAATTCAGTGAATCATCGAATCTTTGAACGCACATTGCGCCCTTTGGTATTCCGAGGGGCATGCCTGTTCGAGCGTCATTACACCAC--TCAAGCGTAGCTTGGCATTGGGCCC-CGT-CCCCAGAGGGCGCGCCCGGAACTCAGTGGCGGCACAG-CCCGGCTTCAAGCGCAGTAGG-TTAACCG-TCGCTTTGGAAGTCCTGGGCCTGCGCCTGCCAGACAACCACCATGTTTCT--CAAAG
>16-53097_Pleopsidium discurrens
TCGAGTTAGGGTCCTCCGGGCCCGACCT-CCAACCCTATGTCTTCATATCTTT-GTTGCTTTGACGGGCCT-GCT----GGAAA---CCCCA-CCGGTGG-----CTCCAGCTTCCGAGCGCACGTCAGAGACC--CATC-AAACTCC-GTCAACT--GTGTAGT----CCGAGT-ACCGATA-CAATAGTT-AAAAACTTTCAACAACGGATCTCTTGGTTCTGGCATCGATGAAGAACGCAGCGAAATGCGATAAGTAATGTGAATTGCAGAATTCAGTGAATCATCGAATCTTTGAACGCACATTGCGCCCTTTGGTATTCCGAGGGGCATGCCTGTTCGAGCGTCATTACACCAC--TCAAGCGTAGCTTGGCATTGGGCCC-CGT-CCCCAGAGGGCGCGCCCGGAACTCAGTGGCGGCACAG-CCCGGCTTCAAGCGCAGTAGA-TTAACCG-TCGCTTTGGAAGTCCTGGGCCTGCGCCTGCCAGACAACCCCCATGTTTCT--CAAAG
>15-49590_Pleopsidium_discurrens
TCGAGTTAGGGTCCTCCGGGCCCGACCT-CCAACCCTATGTCTTCATATCTTT-GTTGCTTTGACGGGCCT-GCT----GGAAA---CCCCA-CCGGTGG-----CTCCAGCTTCCGAGCGCACGTCAGAGACC--CATC-AAACTCC-GTCAACT--GTGTAGT----CCGAGT-ACCGATA-CAATAGTT-AAAAACTTTCAACAACGGATCTCTTGGTTCTGGCATCGATGAAGAACGCAGCGAAATGCGATAAGTAATGTGAATTGCAGAATTCAGTGAATCATCGAATCTTTGAACGCACATTGCGCCCTTTGGTATTCCGAGGGGCATGCCTGTTCGAGCGTCATTACACCAC--TCAAGCGTAGCTTGGCATTGGGCCC-CGT-CCCCAGAGGGCGCGCCCGGAACTCAGTGGCGGCACAG-CCCGGCTTCAAGCGCAGTAGA-TTAACCG-TCGCTTTGGAAGTCCTGGGCCTGCGCCTGCCAGACAACCCCCATGTTTCT--CAAAG
>17-56207_Pleopsidium_discurrens
CCGAGTTAGGGTCCTCCGGGCCCGACCT-CCAACCCTATGTCTTCATATCTTT-GTTGCTTTGACGGGCCT-GCT----GGAAA---CCCCA-CCGGTGG-----CTCCAGCTTCCGAGCGCCCGTCAGAGACC--CATC-AAACTCC-GTCAACT--GTGTAGT----CCGAGT-ACCGATA-CAATAGTT-AAAAACTTTCAACAACGGATCTCTTGGTTCTGGCATCGATGAAGAACGCAGCGAAATGCGATAAGTAATGTGAATTGCAGAATTCAGTGAATCATCGAATCTTTGAACGCACATTGCGCCCTTTGGTATTCCGAGGGGCATGCCTGTTCGAGCGTCATTACACCAC--TCAAGCGTAGCTTGGCATTGGGCCC-CGT-CCCCAGAGGGCGTGCCCGGAACTCAGTGGCGGCACAG-CCCGGCTTCAAGCGCAGTAGA-TTAACCG-TCGCTTTGGAAGTCCTGGGCTTGCGCCTGCCAGACAACCCCCATGTTTCT--CAAAG
>12-34822_Pleopsidium discurrens
CCGAGTTAGGGTCCTCCGGGCCCGACCT-CCAACCCTATGTCTTCATATCTTT-GTTGCTTTGACGGGCCT-GCT----GGAAA---CCCCA-CCGGTGG-----CTCCAGCTTCCGAGCGCCCGTCAGAGACC--CATC-AAACTCC-GTCAACT--GTGTAGT----CCGAGT-ACCGATA-CAATAGTT-AAAAACTTTCAACAACGGATCTCTTGGTTCTGGCATCGATGAAGAACGCAGCGAAATGCGATAAGTAATGTGAATTGCAGAATTCAGTGAATCATCGAATCTTTGAACGCACATTGCGCCCTTTGGTATTCCGAGGGGCATGCCTGTTCGAGCGTCATTACACCAC--TCAAGCGTAGCTTGGCATTGGGCCC-CGT-CCCCAGAGGGCGCGCCCGGAACTCAGTGGCGGCACAG-CCCGGCTTCAAGCGCAGTAGA-TTAACCG-TCGCTTTGGAAGTCCTGGGCCTGCGCCTGCCAGACAACCCCCATGTTTCT--CAAAG
>18-60699_Pleopsidium discurrens
CCGAGTTAGGGTCCTCCGGGCCCGACCT-CCAACCCTATGTCTTCATATCTTT-GTTGCTTTGACGGGCCT-GCT----GGAAA---CCCCA-CCGGTGG-----CTCCCGCTGCCGAGCGCCCGTCAGAGACC--CATC-AAACTTC-GTCAATC--GTGTAGT----CCGAGT-ACCGATG-CAATAGTT-AAAAACTTTCAACAACGGATCTCTTGGTTCTGGCATCGATGAAGAACGCAGCGAAATGCGATAAGTAATGTGAATTGCAGAATTCAGTGAATCATCGAATCTTTGAACGCACATTGCGCCCTTTGGTATTCCGAGGGGCATGCCTGTTCGAGCGTCATTACGCCAC--TCAAGCGTAGCTTGGCATTGGGCCC-CGT-CCCCAGAGGGCGCGCCCGGAACTCAGTGGCGGCACAG-CCCGGCTTCAAGCGCAGTAGA-TTAACCG-TCGCTTTGGAAGTCCTGGGCCTGTGCCTGCCAGACAACCCCCATGTTTCT--CAAAG
>19-63666_Pleopsidium discurrens
CCGAGTTAGGGTCCTCCGGGCCCGACCT-CCAACCCCGTGTCTTCGTATCTTT-GTTGCTTTGGCGGGCCC-GCG----GGGAA--CCCCCG-CCGGTGG-----CCTCGGCTTCCGAGCGCCCGTCAGAGACC--CATC-AAACTCC-GTCAATT--GTGTAGT----CCGAGT-ACCGATA-CAGTAGTT-AAAAACTTTCAACAACGGATCTCTTGGTTCTGGCATCGATGAAGAACGCAGCGAAATGCGATAAGTAATGTGAATTGCAGAATTCAGTGAATCATCGAATCTTTGAACGCACATTGCGCCCTTTGGTATTCCGAGGGGCATGCCTGTTCGAGCGTCATTACACCAC--TCAAGCGTAGCTTGGCATTGGGCCC-CGT-CCCCAGAGGGCGCGCCCGGAACTCAGTGGCGGCACAG-CCCGGCTTCAAGCGTAGTAAA-TCAACCG-TCGCTTTGGAAGTCCCGGGCCTGCGCCTG-CAGACAACCCCCATGTTTTT--CAAAG
>19-65351_Pleopsidium discurrens
CCGAGTTAGGGTCCTCCGGGCCCGACCT-CCAACCCTATGTCTTCGTATCTTT-GTTGCTTTGGCGGGCCT-GCT----GGGTA--CCCCCA-CCGGTGG-----CCTCGGCTTCCGAGCGCCCGTCAGAGACC--CATC-AAACTCC-GTCAATT--GTGTAGT----CCGAGT-ACCGATA-CAATAGTT-AAAAACTTTCAACAACGGATCTCTTGGTTCTGGCATCGATGAAGAACGCAGCGAAATGCGATAAGTAATGTGAATTGCAGAATTCAGTGAATCATCGAATCTTTGAACGCACATTGCGCCCTTTGGTATTCCGAGGGGCATGCCTGTTCGAGCGTCATTACACCAC--TCAAGCGTAGCTTGGCATTGGGCCC-CGT-CCCCGGAGGGCGCGCCCGGAACTCAGTGGCGGCACAG-CCCGGCTTCAAGCGTAGTAAA-TTAACCG-TCGCTTTGGAAGTCCTGGGCCTGCGCTTGCCAGACAACCCCCATGTTTTT--CAAAG
>19-65758_Pleopsidium discurrens
CCGAGTTAGGGTCCTCCGGGCCCGACCT-CCAACCCTATGTCTTCGTATCTTT-GTTGCTTTGGCGGGCCT-GCT----GGGAA--CCCCCG-CCGGTGG-----CCTCGGCTTCCGAGCGCCCGTCAGAGACC--CATC-AAACTTC-GTCAATT--GTGTAGT----CCGAGT-ACCGATA-CAATAGTT-AAAAACTTTCAACAACGGATCTCTTGGTTCTGGCATCGATGAAGAACGCAGCGAAATGCGATAAGTAATGTGAATTGCAGAATTCAGTGAATCATCGAATCTTTGAACGCACATTGCGCCCTTTGGTATTCCGAGGGGCATGCCTGTTCGAGCGTCATTACACCAC--TCAAGCGTAGCTTGGCATTGGGCCC-CGT-CCCCAGAGGGCGCGCCCGGAACTCAGTGGCGGCACAG-CCCGGCTTCAAGCGTAGTGAA-TTAACCG-TCGCTTTGGAAGTCCTGGGCCTGCGCTTGCCAGACAACCCCCATGTTTCT--CAAAG
>23-74275_Pleopsidium_discurrens
CCGAGTTAGGGTCCTCCGGGCCCGACCT-CCAACCCTATGTCTTCGTATCTTT-GTTGCTTTGGCGGGCCT-GCT----GGGAG--CCCCCG-CCGGTGG-----CCTCGGCTTCCGAGCGCCCGTCAGAGACC--CATC-AAACTCC-GTCAATT--GTGTAGT----CCGAGT-ACCGATA-CAATAGTT-AAAAACTTTCAACAACGGATCTCTTGGTTCTGGCATCGATGAAGAACGCAGCGAAATGCGATAAGTAATGTGAATTGCAGAATTCAGTGAATCATCGAATCTTTGAACGCACATTGCGCCCTTTGGTATTCCGAGGGGCATGCCTGTTCGAGCGTCATTACACCAC--TCAAGCGTAGCTTGGCATTGGGCCC-CGT-CCCCAGAGGGCGGGCCCGGAACTCAGTGGCGGCACAG-CCCGGCTTCAAGCGTAGTAAA-TTAACCG-TCGCTTTGGAAGTCCTGGGCCTGCGCCTGCCAGACAACCCCCATGTTTTT--CAAAG
>23-74395_Pleopsidium_discurrens
CCGAGTTAGGGTCCTCCGGGCCCGACCT-CCAACCCTATGTCTTCGTATCTTT-GTTGCTTTGGCGGGCCT-GCT----GGGAG--CCCCCG-CCGGTGG-----CCTCGGCTTCCGAGCGCCCGTCAGAGACC--CATC-AAACTCC-GTCAATT--GTGTAGT----CCGAGT-ACCGATG-CAATAGCT-AAAAACTTTCAACAACGGATCTCTTGGTTCTGGCATCGATGAAGAACGCAGCGAAATGCGATAAGTAATGTGAATTGCAGAATTCAGTGAATCATCGAATCTTTGAACGCACATTGCGCCCTTTGGTATTCCGAGGGGCATGCCTGTTCGAGCGTCATTACACCAC--TCAAGCGTAGCTTGGCATTGGGCCC-CGT-CCCCAGAGGGCGGGCCCGGAACTCAGTGGCGGCACAG-CCCGGCTTCAAGCGTAGTAAA-TTAACCG-TCGCTTTGGAAGTCCTGGGCCTGC---------------------------------
>19-63913_Pleopsidium discurrens
CCGAGTTAGGGTCCTCAGGGCCCGACCT-CCAACCCTACGTCTTCGTATCTTT-GTTGCTTTGGCGGGCCC-GCG----GGTAAC-CCCCCG-CCGGTGG-----CTCCGGCTTCCGAGTGCCCGTCAGAGACC--CATC-AAACTCC-GTCAACT--GTGTAGT----CCGAGT-ACCGATA-CAATAGTT-AAAAACTTTCAACAACGGATCTCTTGGTTCTGGCATCGATGAAGAACGCAGCGAAATGCGACAAGTAATGTGAATTGCAGAATTCAGTGAATCATCGAATCTTTGAACGCACATTGCGCCCTTTGGTATTCCGAGGGGCATGCCTGTTCGAGCGTCATTACACCAC--TCAAGCGTAGCTTGGCATTGGGCCC-CGT-CCCCAGAGGGCGCGCCCGGAATCCAGTGGCGGCACAG-CCCGGCTTCAAGCGTAGTAGA-TTAACCG-TCGCTTTGGAAGTCCTGGGCCTGCGCTTGCCAGACAACCCCCATGTTTTTTTCAAAG
>19-65574_Pleopsidium discurrens
CCGAGTCAGGGTCCTCAGGGCCCGACCT-CCAACCCTATGTCTTCGTATCTTT-GTTGCTTTGGCGGGCCC-GCG----GGTAAC-CCCCCG-CCGGTGG-----CTCCGGCTTCCGAGTGCCCGTCAGAGACC--CATC-AAACTCC-GTCAACT--GTGTAGT----CCGAGT-ACCGATA-CAATAGTT-AAAAACTTTCAGCAACGGATCTCTTGGTTCTGGCATCGATGAAGAACGCAGCGAAATGCGATAAGTAATGTGAATTGCAGAATTCAGTGAATCATCGAATCTTTGAACGCACATTGCGCCCTTTGGTATTCCGAGGGGCATGCCTGTTCGAGCGTCATTACACCAC--TCAAGCGTAGCTTGGCATTGGGCCC-CGT-CCCCAGAGGGCGCGCCCGGAACCCAGTGGCGGCACAG-CCCGGCTTCAAGCGTAGTAGA-TTAACCG-TCGCTTTGGAAGTCCTGGGCCTGCGCTTGCCAGACAACCCCCATGTTTTTTTCAAAG
>19-63921_Pleopsidium discurrens
CCGAGTTAGGGTCCTCAGGGCCCGACCT-CCAACCCTATGTCTTCGTATCTTT-GTTGCTTTGGCGGGCCC-GCG----GGTAAC-CCCCCG-CCGGTGG-----CTCCGGCTTCCGAGTGCCCGTCAGAGACC--CATC-AAACTCC-GTCAACT--GTGTAGT----CCGAGT-ACCGATA-CAATAGTT-AAAAACTTTCAACAACGGATCTCTTGGTTCTGGCATCGATGAAGAACGCAGCGAAATGCGATAAGTAATGTGAATTGCAGAATTCAGTGAATCATCGAATCTTTGAACGCACATTGCGCCCTTTGGTATTCCGAGGGGCATGCCTGTTCGAGCGTCATTACACCAC--TCAAGCGTAGCTTGGCATTGGGCCC-CGT-CCCCAGAGGGCGCGCCCGGAACCCAGTGGCGGCACAG-CCCGGCTTCAAGCGTAGTAGA-TTAACCG-TCGCTTTGGAAGTCCTGGGCCTGCGCTTGCCAGACAACCCCCATGTTTTTTTCAAAG
>DQ525515_Pleopsidium_flavum
CTGAGCTAGGGTCTTCCAGGCCCGACCT-CCAACCCGATGTCTTCATACCTTT-GTTGCTTTGGCGGGCCC-GCT----GAGGG--CCCTCT-CCGGTGG-----CTCCGGCTGCTGAGTGCCCGTCAAAGACC--CATC-GAACTCC-ATCAACC--GTGTAGT----CCGAGT-ACAAATA-CAATAGTT--AAAACTTTCAACAACGGATCTCTTGGTTCTGGCACCGATGAAGAACGCAGCGAAATGCGATAAGTAATGTGAATTGCAGAATTCAGTGAATCATCGAATCTTTGAACGCACATTGCGCCCTTTGGTATTCTGAGGGGCATGCCTGTTCGAGCGTCATTACACCAC--TCAAGCGCGGCTTGGTATTGGGTCT-CGT-CCCCCGAGGATGTGCCCGGAACTCAGTGGCGGCACAG-CCCGGCTTCAAGCGTAATAAA-TCAGCAGCCCGCTTTGGAAGTCCTGGGCCCGCGTCTGCCAGACAACCCCCATATCTTTTCAAAAG
>DQ525514_Pleopsidium_flavum
CTGAGCTAGGGTCTTTCAGGCCCGACCT-CCAACCCGATGTCTTCATACCTTT-GTTGCTTTGGCGGGCCC-GCT----GAGGG--CCCTCT-CCGGTGG-----CTCCGGCTGCCGAGTGCCCGTCAAAGACC--CATC-GAACTCC-GTCAACC--GTGTAGT----CTGAGT-ACGAATA-CAATAGTT--AAAACTTTCAACAACGGATCTCTTGGTTCTGGCATCGATGAAGAACGCAGCGAAATGCGATAAGTAATGTGAATTGCAGAATTCAGTGAATCATCGAATCTTTGAACGCACATTGCGCCCCTTGGTATTCCGAGGGGCATGCCTGTTCGAGCGTCATTACACCAC--TCAAGCGCGGCTTGGTATTGGGTCT-CGT-CCCCCGAGGATGTGCCCGGAACTCAGTGGCGGCACAG-CCCGGCTTCAAGCGTAGTAAA-TCAGCAGCCCGCTTTGGAAGTCCTGGGCCCGCGTCTGCCAGACAACCCCCATATCTTTTCAAAAG
>DQ525516_Pleopsidium_flavum
CTGAGCTAGGGTCTTCCAGGCCCGACCT-CCAACCCGATGTCTTCATACCTTT-GTTGCTTTGGCGGGCCC-GCT----GAGGA--CCCTCA-CCGGTGG-----CTCCGGCTGCTGAGTGCCCGTCAAAGACC--CATC-GAACTCC-ATCAACC--GTGTAGT----CTGAGT-ACCAATA-CAATAGTT--AAAACTTTCAACAACGGATCTCTTGGTTCTGGCATCGATGAAGAACGCAGCGAAATGCGATAAGTAATGTGAATCGCAGAATTCAGTGAATCATCGAATCTTTGAACGCACATTGCGCCCTTTGGTATTCCGAGGGGCATGCCTGTTCGAGCGTCATTACACCAC--TCAAGCGCGGCTTGGTATTGGGTCT-CGT-CCCCCAAGGATGTGCCCGGAACTCAGTGGCGGCACAG-CCCGGCTTCAAGTGTAGTAAA-TCAGCAGCCCGCTTTGGAAGTCCTGGGCCCGCGTCTGCCAGACAACCCCCATATCTTTTCAAAAG
>DQ525517_Pleopsidium_flavum
CTGAGTTAGGGTCTTCCAGGCCCGACCT-CCAACCCGATGTCTTCATACCTTT-GTTGCTTTGGCGGGCCC-GCT----GAGGA--CCCTCA-CCGGTGG-----CTCCGGCTGCTGAGTGCCCGTCAAAGACC--CATC-GAACTCC-ATCAACC--GTGTAGT----CTGAGT-ACCAATA-CAATAGTT--AAAACTTTCAACAACGGATCTCTTGGTTCTGGCATCGATGAAGAACGCAGCGAAATGCGATAAGTAATGCGAATTGCAGAATTCAGTGAATCATCGAATCTTTGAACGCACATTGCGCCCTTTGGTATTCCGAGGGGCATGCCTGTTCGAGCGTCATTACACCAC--TCAAGCGCGGCTTGGTATTGGGTCT-CGT-CCCCCGAGGATGTGCCCGGAACTCAGTGGCGGCACAG-CCCGGCTTCAAGCGTAGTAAA-TCAGCAGCCCGCTTTGGAAGTCCTGGGCCCGCGTCTGCCAGACAACCCCCATATCTTTTCAAAAG
>Pleopsidium_flavum_2
CTGAGCTAGGGTCTTCCAGGCCCGACCT-CCAACCCGATGTCTTCATACCTTT-GTTGCTTTGGCGGGCCC-GCT----GAGGA--CCCTCA-CCGGTGG-----CTCCGGCTGCCGAGTGCCCGTCAAAGACC--CATC-GAACTCC-ATCAACC--GTGTAGT----CTGAGT-ACCAATA-CAATAGTT--AAAACTTTCAACAACGGATCTCTTGGTTCTGGCATCGATGAAGAACGCAGCGAAATGCGATAAGTAATGTGAATTGCAGAATTCAGTGAATCATCGAATCTTTGAACGCACATTGCGCCCTTTGGTATTCCGAGGGGCATGCCTGTTCGAGCGTCATTACACCAC--TCAAGCGCGGCTTGGTATTGGGTCT-CGT-CCCCCGAGGATGTGCCCGGAACTCAGTGGCGGCACAG-CCCGGCTTCAAGTGTAGTAAA-TCAGCAGCCCGCTTTGGAAGCCCTGGGCCCGCGTCTGCCAGACAACCCCCATATCTTTTCAAAAG
>DQ525507_Pleopsidium_flavum
CTGAGCTAGGGTCTTCCAGGCCCGACCT-CCAACCCGATGTCTTCATACCTTT-GTTGCTTTGGCGGGCCC-GCT----GAGGA--CCCTCA-CCGGTGG-----CTCCGGCTGCCGAGTGCCCGTCAAAGACC--CATC-GAACTCC-ATCAACC--GTGTAGT----CTGAGT-ACCAATA-CAATAGTT--AAAACTTTCAACAACGGATCTCTTGGTTCTGGCATCGATGAAGAACGCAGCGAAATGCGATAAGTAATGTGAATTGCAGAATTCAGTGAATCATCGAATCTTTGAACGCACATTGCGCCCTTTGGTATTCCGAGGGGCATGCCTGTTCGAGCGTCATTACACCAC--TCAAGCGCGGCTTGGTATTGGGTCT-CGT-CCCCCGAGGATGTGCCCGGAACTCAGTGGCGGCACAG-CCCGGCTTCAAGCGTAGTAAA-TCAGCAGCCCGCTTTGGAAGCCCTGGGCCCGCGTCTGCCAGACAACCCCCATATCTTTTCAAAAG
>DQ525521_Pleopsidium_flavum
CTGAGCTAGGGTCTTCCAGGCCCGACCT-CCAACCCGATGTCTTCATACCTTT-GTTGCTTTGGCGGGCCC-GCT----GAGGA--CCCTCA-CCGGTGG-----CTCCGGCTGCCGAGTGCCCGTCAAAGACC--CATC-GAACTCC-ATCAGCC--GTGTAGT----CTGAGT-ACCAATA-CAATAGTT--AAAACTTTCAACAACGGATCTCTTGGTTCTGGCATCGATGAAGAACGCAGCGAAATGCGATAAGTAATGTGAATTGCAGAATTCAGTGAATCATCGAATCTTTGAACGCACATTGCGCCCTTTGGTATTCCGAGGGGCATGCCTGTTCGAGCGTCATTACACCAC--TCAAGCGCGGCTTGGTATTGGGTCT-CGT-CCCCCGAGGATGTGCCCGGAACTCAGTGGCGGCACAG-CCCGGCTTCAAGCGTAGTAAA-TCAGCAGCCCGCTTTGGAAGCCCTGGGCCCGCGTCTGCCAGACAACCCCCATATCTTTTCAAAAG
>Pleopsidium_flavum_1
CTGAGCTAGGGTCTTTCAGGCCCGACCT-CCAACCCGATGTCTTCATACCTTT-GTTGCTTTGGCGGGCCC-GCT----GAGGG--CCCTCT-CCGGTGG-----CTCCGGCTGCCGAGTGCCCGTCAAAGACC--CATC-GAACTCC-ATCAACC--GTGTAGT----CTGAGT-ACGAATA-CAATAGTT--AAAACTTTCAACAACGGATCTCTTGGTTCTGGCATCGATGAAGAACGCAGCGAAATGCGATAAGTAATGTGAATTGCAGAATTCAGTGAATCATCGAATCTTTGAACGCACATTGCGCCCCTTGGTATTCCGAGGGGCATGCCTGTTCGAGCGTCATTACACCAC--TCAAGCGCGGCTTGGTATTGGGTCT-CGT-CCCCCGAGGATGTGCCCGGAACTCAGTGGCGGCACAG-CCCGGCTTCAAGCGTAGTAAA-TCAGCAGCCCGCTTTGGAAGTCCTGGGCCCGCGTCTGCCAGACAACCCCCATATCTTTTCAAAAG
>DQ525500_Pleopsidium_flavum
CTGAGCTAGGGTCTTCCAGGCCCGACCT-CCAACCCGATGTCTTCATACCTTT-GTTGCTTTGGCGGGCCC-GCT----GGGGT--CCCCCA-CCGGTGG-----CTCCGGCTGCCGAGTGCCCGTCAAAGACC--CATC-AAACTCC-GTCAGTT--GTGTAGT----CTGAGT-ACCAATA-CAATAGTT--AAAACTTTCAACAACGGATCTCTTGGTTCTGGCATCGATGAAGAACGCAGCGAAATGCGATAAGTAATGTGAATTGCAGAATTCAGTGAATCATCGAATCTTTGAACGCACATTGCGCCCTTTGGTATTCCGAGGGGCATGCCTGTTCGAGCGTCATTTCACCAC--TCAAGCACGGCTTGGTATTGGGTCT-CAT-CCCCCGAGGATGTGCCCGGAACTCAGTGGCGGCACAG-CCCGGCTTCAAGCGTAGTAAA-TCAGTCG-CCGCTTTGGAAGTCCTGGGCCCGCGTCTGCCAGACAACCCCCATATCTTT-------
>MZ243480_Pleopsidium_flavum
CTGAGCTAGGGTCTTCCAGGCCCGACCT-CCAACCCGATGTCTTCATACCTTT-GTTGCTTTGGCGGGCCC-GCT----GGGGT--CCCCCA-CCGGTGG-----CTCCGGCTGCCGAGTGCCCGTCAAAGACC--CATC-AAACTCC-GTCAGTT--GTGTAGT----CTGAGT-ACCAATA-CAATAGTT-AAAAACTTTCAACAACGGATCTCTTGGTTCTGGCATCGATGAAGAACGCAGCGAAATGCGATAAGTAATGTGAATTGCAGAATTCAGTGAATCATCGAATCTTTGAACGCACATTGCGCCCTTTGGTATTCCGAGGGGCATGCCTGTTCGAGCGTCATTTCACCAC--TCAAGCACGGCTTGGTATTGGGTCT-CAT-CCCCCGAGGATGTGCCCGGAACTCAGTGGCGGCACAG-CCCGGCTTCAAGCGTAGTAAA-TCAGTCG-CCGCTTTGGAAGTCCTGGGCCCGCGTCTGCCAGACAACCCCCATATCTTTTT--AAG
>MZ243479_Pleopsidium_flavum
CTGAGCTAGGGTCTTCCAGGCCCGACCT-CCAACCCAATGTCTTCATACCTTT-GTTGCTTTGGCGGGCCC-GCT----GGGGT--CCCCCA-CCGGTGG-----CTCCGGCTACCGAGTGCCCGTCAAAGACC--CATC-AAACTCTTGTCA-T---GTGTAGT----CTGAGT-ACCAATA-CAATAGTT--AAAACTTTCAACAACGGATCTCTTGGTTCTGGCATCGATGAAGAACGCAGCGAAATGCGATAAGTAATGTGAATTGCAGAATTCAGTGAATCATCGAATCTTTGAACGCACATTGCGCCCTTTGGTATTCCGAGGGGCATGCCTGTTCGAGCGTCATTACACCAC--TCAAGCACTGCTTGGTATTGGGTCT-CGT-CCCCTGAGGATGTGCCCGGAACTCAGTGGCGGCACAG-CCCGGCTTCAAGCGTAGTAAA-TCAATCG-CCGCTTTGGAAGTCCTGGGCCCGCGTCTGCCAGACAACCCCCATATCTTTT---AAG
>EF535222_Pleopsidium_chlorophanum
CAGAGTTAGGGTCTTCCGGGCCCGATCT-CCAATCCTATGTCTACCTGCCTTT-GTTGCTTTGGCGGGCCC-GCT----GAGGA--GACCCA-CCGGTGG-----CTCCGGCTGCCGAGCGCCCGTCAGAGACC--CATC-AAACCCT-GTTAACC--GTGTAGT----CTGAGT-ACCAATA-CAATAGTT--AAAACTTTCAACAACGGATCTCTTGGTTCTGGCATCGATGAAGAACGCAGCGAAATGCGATAAGTAATGTGAATTGCAGAATTCAGTGAATCATAGAATCTTTGAACGCACATTGCGCCCTTTGGTATTCCGAGGGGCATGCCTGTTCGAGCGTCATTACACCAC--TCAAGCACAGCTTGGTATTGGGCCT-CGT-CCCCCGCGGACGTGCNTGGAAACCAGTGGCGGCGCAG-CCCGGCTTCAAGCGTAGTAAC-TTAACCG-CCGCTTTAGAAGTCTCGGGCCTGGGTCTGCCGGACAACCCCCACCTTACT--AAATG
>MK812213_Pleopsidium_chlorophanum
CAGATTTAGGGTCTTCCGGGCCTGATCT-CCAACCCTATGTCTACCTGCCTTT-GTTGCTTTGGCGGGCCC-GCT----GGGGA--GACCCA-CCGGTGG-----CTCCGGCTGCCGAGCGCCCGTCAGAGACC--CATC-AAACCCT-GTTAACC--GTGTAGT----CTGAGT-ACCAATA-CAATAGTT--AAAACTTTCAACAACGGATCTCTTGGTTCTGGCATCGATGAAGAACGCAGCGAAATGCGATAAGTAATGTGAATTGCAGAATTCAGTGAATCATCGAATCTTTGAACGCACATTGCGCCCTTTGGTATTCCGAGGGGCATGCCTGTTCGAGCGTCATTACACCAC--TCAAGCACAGCTTGGTATTGGGCCT-CGT-CCTTCGCGGACGTGCCTGGAAACCAGTGGCGGCGCAG-TCCGGCTTCAAGCGTAGTAAC-TTAACCG-CCGCTTTGGAAGTCTCGGGCCTGGGTCTGCCGGACAACCCCCATCTTACT--AAAA-
>Pleopsidium_chlorophanum_1
CAGAGTTAGGGTCTTCCGGGCCTGATCT-CCAACCCTATGTCTACCTGCCTTT-GTTGCTTTGGCGGGCCC-GCT----GGGGA--GACCCA-CCGGTGG-----CTCCGGCTGCCGAGCGCCCGTCAGAGACC--CATC-AAACCCT-GTTAACC--GTGTAGT----CTGAGT-ACCAATA-CAATAGTT--AAAACTTTCAACAACGGATCTCTTGGTTCTGGCATCGATGAAGAACGCAGCGAAATGCGATAAGTAATGTGAATTGCAGAATTCAGTGAATCATCGAATCTTTGAACGCACATTGCGCCCTTTGGTATTCCGAGGGGCATGCCTGTTCGAGCGTCATTACACCAC--TCAAGCACAGCTTGGTATTGGGCCT-CGT-CCTTCGCGGACGTGCCTGGAAACCAGTGGCGGCGCAG-CCCGGCTTCAAGCGTAGTAAC-TTAACCG-CCGCTTTGGAAGTCTCGGGCCTGGGTCTGCCGGACAACCCTCATCTTACT--AAAAG
>Pleopsidium chlorophanum_2
CAGAGTTAGGGTCTTCCGGGCCCGATCT-CCAACCCCATGTCTACCTGCCTTT-GTTGCTTTGGCGGGCCC-GCT----GGGGA--GACCCA-CCGGTGG-----CTCCGGCTGCCGAGCGCCCGTCAGAGACC--CATC-AAACCCT-GTTAACC--GTGTAGT----CTGAGT-ACCAATA-CAATAGTT--AAAACTTTCAACAACGGATCTCTTGGTTCTGGCATCGATGAAGAACGCAGCGAAATGCGATAAGTAATGTGAATTGCAGAATTCAGTGAATCATCGAATCTTTGAACGCACATTGCGCCCTTTGGTATTCCGAGGGGCATGCCTGTTCGAGCGTCATTACACCAC--TCAAGCACAGCTTGGTATTGGGCCT-CGT-CCTTCGCGGACGTGCCTGGAAACCAGTGGCGGCGCAG-CCCGGCTTCAAGCGTAGTAAC-TTAACCG-CCGCTTTGGAAGTCTCGGGCCTGGGTCTGCCGGACAACCCCCATCTTACT--AAAAG
>DQ525488_Pleopsidium_chlorophanum
CAGAGTTAGGGTCTTCCGGGCCCGATCT-CCAACCCTATGTCTACCTGCCTTT-GTTGCTTTGGCGGGCCC-GCT----GGGGA--GACCCA-CCGGTGG-----CTCCGGCCGCCGAGCGCCCGTCAGAGACC--CATC-AAACCCT-GTTAACC--GTGTAGT----CTGAGT-ACCAATA-CAATAGTT--AAAACTTTCAACAACGGATCTCTTGGTTCTGGCATCGATGAAGAACGCAGCGAAATGCGATAAGTAATGTGAATTGCAGAATCCAGTGAATCATCGAATCTTTGAACGCACATTGCGCCCTTTGGTATTCCGAGGGGCATGCCTGTTCGAGCGTCATTACACCAC--TCAAGCACAGCTTGGTGTTGGGCCT-CGT-CCCCCGCGGACGTGCCTGGAAACCAGTGGCGGCGCAG-CCCGGCTTCAAGCGTAGTAAC-TTAACCG-CCGCTTTGGAAGTCTCGGGCCTGGGTCTGCCGGACAACCCCCATCTTACT--AAAAG
>Pleopsidium_chlorophanum_4
CAGAGTTAGGGTCTTCCGGGCCCGATCT-CCAACCCTATGTCTACCTGCCTTT-GTTGCTTTGGCGGGCCC-GCT----GGGGA--GACCCA-CCGGTGG-----CTCCGGCTGCCGAGCGCCCGTCAGAGACC--CATC-AAACCCT-GTTAACC--GTGTAGT----CTGAGT-ACCAATA-CAATAGTT--AAAACTTTCAACAACGGATCTCTTGGTTCTGGCATCGATGAAGAACGCAGCGAAATGCGATAAGTAATGTGAATTGCAGAATTCAGTGAATCATCGAATCTTTGAACGCACATTGCGCCCTTTGGTATTCCGAGGGGCATGCCTGTTCGAGCGTCATTACACCAC--TCAAGCACAGCTTGGTATTGGGCCT-CGT-CCCCCGCGGACGTGCCCGGAAACCAGTGGCGGCGCAG-CCCGGCTTCAAGCGTAGTAAC-CTAACCG-CCGCTTTGGAAGTCTCGGGCCTGGGTCTGCCGGACAACCCCCATCTTACT--AAAAG
>DQ525482_Pleopsidium_chlorophanum
CAGAGTTAGGGTCTTCCGGGCCCGATCT-CCAACCCTATGTCTACCTGCCTTT-GTTGCTTTGGCGGGCCC-GCT----GGGGA--GACCCA-CCGGTGG-----CTCCGGCTGCCGAGCGCCCGTCAGAGACC--CATC-AAACCCT-GTTAACC--GTGTAGT----CTGAGT-ACCAATA-CAATAGTT--AAAACTTTCAACAACGGATCTCTTGGTTCTGACATCGATGAAGAACGCAGCGAAATGCGATAAGTAATGTGAATTGCAGAATTCAGTGAATCATCGAATCTTTGAACGCACATTGCGCCCTTTGGTATTCCGAGGGGCATGCCTGTTCGAGCGTCATTACACCAC--TCAAGCACAGCTTGGTATTGGGCCT-CGT-CCCCCGCGGACGTGCCTGGAAACCAGTGGCGGCGCAG-CCCGGCTTCAAGCGTAGTAAC-TTAACCG-CCGCTTTGGAAGTCTCGGGCCTGGGTCTGCCGGACAACCCCCATCTTACT--AAAAG
>DQ525489_Pleopsidium_chlorophanum
CAGAGTTAGGGTCTTCCGGGCCCGATCT-CCAACCCTATGTCTACCTGCCTTT-GTTGCTTTGGCGGGCCC-GCT----GGGGA--GACCCA-CCGGTGG-----CTCCGGCTGCCGAGCGCCCGTCAGAGACC--CATC-AAACCCT-GTTAACC--GTGTAGT----CTGAGT-ACCAATA-CAATAGTT--AAAACTTTCAACAACGGATCTCTTGGTTCTGGCATCGATGAAGAACGCAGCGAAATGCGATAAGTAATGTGAATTGCAGAATTCAGTGAATCATCGAATCTTTGAACGCACATTGCGCCCTTTGGTATTCCGAGGGGCATGCCTGTTCGAGCGTCATTACACCAC--TCAAGCACAGCTTGGTATTGGGCCT-CGT-CCCCCGCGGACGTGCCTGGAAACCAGTGGCGGCGCAG-CCCGGCTTCAAGCGTAGTAAC-TTAACCG-CCGCTTTGGAAGTCTCGGGCCTGGGTCTGCCGGACAACCCCCATCTTACT--AAAAG
>Pleopsidium_chlorophanum_3
CAGAGTTAGGGTCTTCCGGGCCCGATCT-CCAACCCTATGTCTACCTGCCTTT-GTTGCTTTGGCGGGCCC-GCT----GGGGA--GACCCA-CCGGTGG-----CTCCGGCTGCCGAGCGCCCGTCAGAGACC--CATC-AAACCCT-GTTAACC--GTGTAGT----CTGAGT-ACCAATA-CAATAGTT--AAAACTTTCAACAACGGATCTCTTGGTTCTGGCATCGATGAAGAACGCAGCGAAATGCGATAAGTAATGTGAATTGCAGAATTCAGTGAATCATCGAATCTTTGAACGCACATTGCGCCCTTTGGTATTCCGAGGGGCATGCCTGTTCGAGCGTCATTACACCAC--TCAAGCACAGCTTGGTATTGGGCCT-CGT-CCCCCGCGGACGTGCCTGGAAACCAGTGGCGGCGCAG-CCCGGCTTCAAGCGTAGTAAC-TTAACCG-CCGCTTTGGAAGTCTCGGGCCTGGGTCTGCCGGACAACCCCCATCTTACT--AAAA-
>MK812354_Pleopsidium_chlorophanum
CAGAGTTAGGGTCTTCCGGGCCCGATCC-CCAACCCTATGTCTACCTGCCTTT-GTTGCTTTGGCGGGCCC-GCT----GGGGA--GACCCA-CCGGTGG-----CTCCGGCTGCCGAGCGCCCGTCAGAGACC--CATC-AAACCCT-GTTAACC--GTGTAGT----CTGAGT-ACCAATA-CAATAGTT--AAAACTTTCAACAACGGATCTCTTGGTTCTGGCATCGATGAAGAACGCAGCGAAATGCGATAAGTAATGTGAATTGCAGAATTCAGTGAATCATCGAATCTTTGAACGCACATTGCGCCCTTTGGTATTCCGAGGGGCATGCCTGTTCGAGCGTCATTACACCAC--TCAAGCACAGCTTGGTATTGGGCCT-CGT-CCCCCGCGGACGTGCCTGGAAACCAGTGGCGGCGCAG-CCCGGCTTCAAGCGTAGTAAC-TTAACCG-CCGCTTTGGAAGTCTCGGGCCTGAGTCTGCCGGACAACCCCCATCTTACT--AAAAG
>ZYY-137_Pleopsidium chlorophanum
CAGAGTTAGGGTCTTCCGGGCCTGATCT-CCAACCCTATGTCTACCTGCCTTT-GTTGCTTTGGCGGGCCC-GCT----GGGGA--GACCCA-CCGGTGG-----CTCCGGCTGCCGAGCGCCCGTCAGAGACC--CATC-AAACCCT-GTTAACC--GTGTAGT----CTGAGT-ACCAATA-CAATAGTT--AAAACTTTCAACAACAGATCTCTTGGTTCTGGCATCGATGAAGAACGCAGCGAAATGCGATAAGTAATGTGAATTGCAGAATTCAGTGAATCATCGAATCTTTGAACGCACATTGCGCCCTTTGGTATTCCGAGGGGCATGCCTGTTCGAGCGTCATTACACCAC--TCAAGCACAGCTTGGTATTGGGCCT-TGT-CCCCCGCGGACGTGCCTGGAAACCAGTGGCGGCGCAG-CCCGGCTTCAAGCGTAGTAAC-TTAACCG-CCGCTTTGGAAGTCTCGGGCCTGGGTCTGCCGGACAACCCCCATCTTACT--AAAA-
>DQ525484_Pleopsidium_chlorophanum
CAGAGTTAGGGCCTTCCGGGCCCGATCT-CCAACCCCATGTCTACCTGCCTTT-GTTGCTTTGGCGGGCCC-GCT----GGGGA--GACCCA-CCGGTGG-----CTCCGGCTGCCGAGCGCCCGTCAGAGACC--CATC-AAACCCT-GTTAACC--GTGTAGT----CTGAGT-ACCAATA-CAATAGTT--AAAACTTTCAACAACGGATCTCTTGGTTCTGGCATCGATGAAGAACGCAGCGAAATGCGATAAGTAATGTGAATTGCAGAATTCAGTGAATCATCGAATCTTTGAACGCACATTGCGCCCTTTGGTATTCCGAGGGGCATGCCTGTTCGAGCGTCATTACACCAC--TCAAGCACAGCTTGGTATTGGGCCT-CGT-CCCCCGCGGACGTGCCTGGAAACCAGTGGCGGCGCAG-CCCGGCTTCAAGCGTACTAAC-TTAACCG-CCGCTTTGGAAGTCTCGGGCCTGGGTCTGCCGGACAACCCCCATCTTACT--AAAAG
>DQ525485_Pleopsidium_chlorophanum
CAGAGTTAGGGTCTTCCGGGCCCGATCT-CCAACCCTATGTCTACCTACCTTT-GTTGCTTTGGCGGGCCC-GCT---GGGGGA--GACCCA-CCGGTGG-----CTCCGGCTGCCGAGCGCCCGTCAGAGACC--CATC-GAACCCT-GTTAATC--ATGTAGT----CTGAGT-ACCAATA-CAATAGTT--AAAACTTTCAACAACGGATCTCTTGGTTCTGGCATCGATGAAGAACGCAGCGAAATGCGATAAGTAATGTGAATTGCAGAATTCAGTGAATCATCGAATCTTTGAACGCACATTGCGCCCTTTGGTATTCCGAGGGGCATGCCTGTTCGAGCGTCATTACACCAC--TCAAGCACAGCTTGGTATTGGGCCT-CGT-CCCCCGCGGACGTGCCTGGAAACCAGTGGCGGCGCAG-CCCGACTTCAAGCGTAGTAAC-TTAACCG-CCGCTTTGGAAGTCTCGGGCCTGGGTCTGCCGGACAACCCCCATCTTTCT--AAAAG
>A_schleicheri_2
CAGAGTTGGGGTCTTTCAGGCCCGATCT-CCAACCCTATGTGTACTCACCCTC-GTTGCTTTGGCGGGCCCGGTT----GGGGT--GACCCACCCGGTGGC----CTTCGGCTTCCCAGTGCCCGTCAGAGACC--CATTCAAAATCT-GTTAATA--GTGTCGT----CTGGGT-ATCAATG-CAATAATT--AAAACTTTCAACAACGGATCTCTTGGTTCTGGCATCGATGAAGAACGCAGCGAAATGCGATAAGTAATGTGAATTGCAGAATTCAGTGAATCATCGAATCTTTGAACGCACATTGCGCCTCTCGGTATTCCGGGAGGCATGCCTGTTCGAGCGTCATTTCACCAC--TCAAGCCGTGCTTGACGTTGGGTCCTCGT-CCCCTTGGGGCGTGCCCGAAAATCAGTGGCGGCACAG-TCCGGCTTCAAGCGGTATCAA-TTTGTCC-TCGCTTTGGAAGTTTTGGACCTGAGCCTGCCAGACAACCCTCCCCCTTCTT-AA--G
>A_schleicheri_1
CAGAGTTGGGGTCTTTCAGGCCCGATCT-CCAACCCTATGTGTACTCACC-TC-GTTGCTTTGGCGGGCCCGGTC----GGGGT--GACCCACCCGGTGGC----CTTCGGCTTCCCAGTGCCCGTCAGAGACC--CATTCAAAACCT-GTCAATT--GTGCCGT----CTGAGT-ATCAATG-CAATAATT--AAAACTTTCAACAACGGATCTCTTGGTTCTGGCATCGATGAAGAACGCAGCGAAATGCGATAAGTAATGTGAATTGCAGAATTCAGTGAATCATCGAATCTTTGAACGCACATTGCGCCTCTCGGTATTCCGGGAGGCATGCCTGTTCGAGCGTCATTTCACCAC--TCAAGCCATGCTTGACGTTGGGCCCTCGT-CCCCTTGGGGCGTGCCCGAAAATCAGTGGCGGCACTG-TCCGGCTTCAAGCGGTATCAA-TTTGTCC-TCGCTTTGGAAGTTTTGGACCTGAGCCTGCCAGACAACCCTCCCCCTTCTTATCAAG
>A_umbilicata
CAGAGTTAGGGTCTTTCAGGCCCGATCT-CCAACCCTATGTGTACCTACCTTT-GTTGCTTTGGCGGGCCC-GCT----GGGGT--GACCCA-CCGGTGGC----CTTTGGCTCCCGAGTGCCCGTCAGAGACC--CATTCAAAACCT-GTTAATT--GTGCTGT----CTGAGT-ACCAACA-TAATAATT--AAAACTTTCAACAACGGATCTCTTGGTTCTGGCATCGATGAAGAACGCAGCGAAATGCGATAAGTAATGTGAATTGCAGAATTCAGTGAATCATCGAATCTTTGAACGCACATTGCGCCTCTCGGTATTCCGGGAGGCATGCCTGTTCGAGCGTCATTTCACCAC--TCAAGCCTTGCTTGGTGTTGGGCCCTCGT-CCCCCGTGGACGTGCCCGGAAATCAGTGGCGGCACAG-CCCGGCTTCAAGCGGTATCAAGTTTATCT-TCGCTTTGGAAG-TTCGGTCCTGAGTCTGCCAGACAACCCCCCTCTTCTAT-CAAAG
>Po_simplex
CAGAGTTAGGGTCTTTCAGGCCCGATCT-CCAACCCTATGTGTACCTACCTCT-GTTGCTTTGGCGGGCCG-GTT----GGGGC--GACCCA-CCGGTGGC----CTTCGGCTCCCGAGTGCCCGTCAGAGACC--CATC-CAAACCT-GTCAATT--GTGTCGT----CTGAGT-ACCAACT-TAATAATT--AAAACTTTCAACAACGGATCTCTTGGTTCTGGCATCGATGAAGAACGCAGCGAAATGCGATAAGTAATGTGAATTGCAGAATTCAGTGAATCATCGAATCTTTGAACGCACATTGCGCCTCTCGGTATTCCGGGAGGCATGCCTGTTCGAGCGTCATTACACCAC--TCAAGCTCGGCTTGGTGTTGGGCCCTCGT-CCCCCGCGGACGTGCCCGGAAATCAGTGGCGGCGCAG-CCCGGCTTCAAGCGCATCAGT-CGTAACA-ACGCTTTGGAAG-TCCGGGTCTGGGTCTGCCAGACAACCCCACCATTTAT--CA-AG
>Po_subfuscescens
CAGAGTTAGGGTCTTCCAGGCCCGATCT-CCAACCCTTTGTGTACCTACCTTT-GTTGCTTTGGCGGGCCC-GTT----GGGGC--GACCCA-CCGGTGGC----CTTTGGCTTCCGAGTGCCCGTCAGAGACC--CTTC-CAAACCT-GTCAATT--GTGTCGT----CTGAGT-ACCAATT-CAATAATT--AAAACTTTCAACAACGGATCTCTTGGTTCTGGCATCGATGAAGAACGCAGCGAAATGCGATAAGTAATGTGAATTGCAGAATTCAGTGAATCATCGAATCTTTGAACGCACATTGCGCCTCTCGGTATTCCGGGAGGCATGCCTGTTCGAGCGTCATTACACCAC--TCAAGCTCGGCTTGGTGTTGGGCCCTCGT-CCCTCGCGGACGTGCCCGGAAATCAGTGGCGGCGCAG-CCCGGCTTCAAGCGCATCAGT-CGTAACA-ACACTTTGGAAG-TCCGGGTCTGGGTCTGCCAGACAACCCCATCATTTTAT-CA-TG
>S_regularis
CAGAGTTGGGGTCTTTCAGGCCCAACCT-CCAACCCTATGCGTATTCACCTTT-GTTGCTTTGGCGGGCCC-GTT----GAGGT--AACTCA-CCGGTGG----TCACAGGCTGTCGAGCGCCCGTCGGAGACT--CACC-GAACTCGTGTAAATT--GTGATGT----CCGAGT-ATCAATA-CAATTATT--AAAACTTTCAACAACGGATCTCTTGGTTCTGGCATCGATGAAGAACGCAGCGAAATGCGATAAGTAATGTGAATTGCAGAATTCAGTGAATCATCGAATCTTTGAACGCACATTGCGCCCTCTGGTATTCCGGAGGGCATGCCTGTTCGAGCGTCATTACACCAC--TCAAGCACAGCTTGGTATTGGGTCCTCAT-CCCATGTGGATGTGCCCGGAAATCAGCGGCGACACAG-CCCGGCTTCAAGCAGTATAGC-ATACCTT-TCGCTTTGGAAG-CTCGGGTCTGGGTCTGCCGGACAACCCCCGTGTTTTTT-CA--G
>S_distinguenda
TCGAGATGGGGTCTTTCAGGCCCAACCT-CCTACCCCGTGCGTACCTACCTGT-GTTGCTTTGGCGGGCCC-GTT---AGAGGC--ATCTCT-CCGGTGG----TCATAGGCCATCGAGTGCCCGCCAGAGACC--CATC-AAACCCC-GTAAATT--GTGACGT----CTGAGT-ACCAATA-CAATCGTG--AAAACTTTCAACAACGGATCTCTTGGTTCTGGCATCGATGAAGAACGCAGCGAAATGCGATAAGTAATGTGAATTGCAGAATTCAGTGAATCATCGAATCTTTGAACGCACATTGCGCCCCCCGGTATTCCGGAGGGCATGCCTGTTCGAGCGTCATTACACCAC--TCAAGCTCGGCTTGGTATTGGGCCTTCGT--CCCCGCGGACGTGCCTGAAAAACAGCGGCGACGCAG-CCCGGCTTCAAGCGGTGTTGGCATACCTT-TCGCTTTGGAAG-CCCGGGCATGTGTCCGCCGGACAACCCCCGTAACCTT--CA--G
>Ti_intricata_1
CTGAGCAAGGGTCTTT---ACCCGAACT-CCAACCCTCTGTCTTCCAACCTTT-GTTGCTTTGGCGGGCCC-GTC----GGGGC--AACCCA-CCGGCGG-----CGTCAGCGGCCGAGCGCCCGCCAGAGACC--CATC-GAACCCG-GTTAATC--GTGTAGT----CTGAGT-ATCAATA-CAATAGTT--AAAACTTTCAACAACGGATCTCTTGGTTCTGGCATCGATGAAGAACGCAGCGAAATGCGATAAGTAATGTGAATTGCAGAATTCAGTGAATCATCGAATCTTTGAACGCACATTGCGCCCCTTGGCATTCCGAGGGGCATGCCTGTTCGAGCGTCATGACACCAC--TCAAGCCGTGCTTGGTATTGGGCCGTCGT-CCCCTGTGGACGTGCCTGGAACTCAGTGGCGGCATGG-CCCGGCTTCAAGCGCATTAAA---GACGT-AAGCTTCGAAAGCCCCGGGCTCGTGCCGGCCAGACAACCCCCGACCATCA--CC--G
>Ti_intricata_2
CTGAGCAAGGGTCTTT---ACCCGAACT-CCAACCCTCTGTCTTCCAACCTTT-GTTGCTTTGGCGGGCCC-GTC----GGGGC--AACCCA-CCGGCGG-----CGTCAGCGGCCGAGCGCCCGCCAGAGACC--CATC-GAACCCG-GTTAATC--GTGTAGT----CTGAGT-ATCATTA-CAATAGTT--AAAACTTTCAACAACGGATCTCTTGGTTCTGGCATCGATGAAGAACGCAGCGAAATGCGATAAGTAATGTGAATTGCAGAATTCAGTGAATCATCGAATCTTTGAACGCACATTGCGCCCCTTGGCATTCCGAGGGGCATGCCTGTTCGAGCGTCATGACACCAC--TCAAGCCGTGCTTGGTATTGGGCCGTCGT-CCCCTGTGGACGTGCCTGGAACTCAGTGGCGGCATGG-CCCGGCTTCAAGCGCATTAAA---GACGT-AAGCTTCGAAAGCCCCGGGCTCGTGCCGGCCAGACAACCCCCGACCATCA--CC--G
>G_qinghaiensis_1
CAGAGTTGGGGTCTTTCAGGCCCAACCTCCCAACCCTATGTGTACCTACATTT-GTTGCTTTGGCGAGCCC-GT-----GGGGT--AACCCA-CCGGCGGC----GACGTGCCGCCGAGCGCCCGTCAAAGACC--CATC-GAACCCC-GTCAGCC--GTGCAGT----CCGAGT-ACCGATA-TAATATTTTAAAAACTTTCAACAACGGATCTCTTGGTTCTGGCATCGATGAAGAACGCAGCGAAATGCGATAAGTAATGTGAATTGCAGAATTCAGTGAATCATCGAATCTTTGAACGCACATTGCGCCCTTTGGTATTCCGAGGGGCATGCCTGTTCGAGCGTCATTACACCAC--TCAAGCTCGGCTTGGTTTTGGGCCCACGT-CCCCTGTGGACGGTCCCGGAAATCAGTGGCAATCCAGCCCCGGCTTCAAGCAGTATTAGTTTACCTT-TCGCTTTGGAAGTCCAGG--CCGGGTCGGCCAGACAACCCCCAATTCTTTCCAACA-
>G_qinghaiensis_2
CAGAGTTGGGGTCTTTCAGGCCCAACCTCCCAACCCTATGTGTACCTACATTT-GTTGCTTTGGCGAGCCC-GT-----GGGGT--AACCCA-CCGGCGGC----GACGTGCCGCCGAGCGCCCGTCAAAGACC--CATT-GAACCCC-GTCAGCC--GTGCAGT----CCGAGT-ACCGATA-TAATATTTTAAAAACTTTCAACAACGGATCTCTTGGTTCTGGCATCGATGAAGAACGCAGCGAAATGCGATAAGTAATGTGAATTGCAGAATTCAGTGAATCATCGAATCTTTGAACGCACATTGCGCCCTTTGGTATTCCGAGGGGCATGCCTGTTCGAGCGTCATTACACCAC--TCAAGCTCGGCTTGGTTTTGGGCCCACGT-CCCCTGTGGACGGTCCCGGAAATCAGTGGCAATCCAGCCCCGGCTTCAAGCAGTATTAGTTTACCTT-TCGCTTTGGAAGTCCAGG--CCGGGTCGGCCAGACAACCCCCAATTCTTTCCAACA-
>G_scabra_3
CAGAGTTGGGGTCTTTCAGGCCCAACCTCCCAACCCTATGTGTACCTACCTTT-GTTGCTTTGGCGAGCCC-GT-----GGGGT--AAACCA-CCGGCGGC----GACGTGCCGCCGAGCGTCCGTCAAAGACC--CATC-AAACCCC-GTTAGCC--GTGCAGT----CTGAGT-ACCGGTA-TAATATTT--AAAACTTTCAACAACGGATCTCTTGGTTCTGGCATCGATGAAGAACGCAGCGAAATGCGATAAGTAATGTGAATTGCAGAATTCAGTGAATCATCGAATCTTTGAACGCACATTGCGCCCTTTGGTATTCCGAGGGGCATGCCTGTTCGAGCGTCATTACACCAC--TCAAGCTCGGCTTGGTTTTGGGCCCACGT-CCCCCGTGGACGGGCCTGGAAATCAGTGGCCATCCGGCCCCGGCTTCAAGCAGTATTAGTTTACCTT-TCGCTTTGGAAGTCCAGG--CTGGGTCGGCCAGACAACCCCCGA-------------
>G_scabra_1
CAGAGTTGGGGTCTTTCAGGCCCAACCTCCCAACCCTATGTGTACCTACCTTT-GTTGCTTTGGCGAGCCC-GT-----GGGGT--AAACCA-CCGGCGGC----GACGTGCCGCCGAGCGTCCGTCAAAGACC--CATC-AAACCCC-GTTAGCC--GTGCAGT----CTGAGT-ACCGGTA-TAATATTT--AAAACTTTCAACAACGGATCTCTTGGTTCTGGCATCGATGAAGAACGCAGCGAAATGCGATAAGTAATGTGAATTGCAGAATTCAGTGAATCATCGAATCTTTGAACGCACATTGCGCCCTTTGGTATTCCGAGGGGCATGCCTGTTCGAGCGTCATTACACCAC--TCAAGCTCGGCTTGGTTTTGGGCCCACGT-CCCCCGTAGACGGGCCTGGAAATCAGTGGCCATCCGGCCCCGGCTTCAAGCAGTATTAGTTTACCTT-TCGCTTTGGAAGTCCAGG--CTGGGTCGGCCAGACAACCCCCGATTTTTTCCAACA-
>G_scabra_2
CAGAGTTGGGGTCTTTCAGGCCCAACCTCCCAACCCTATGTGTACCTACCTTT-GTTGCTTTGGCGAGCCC-GT-----GGGGT--AAACCA-CCGGCGGC----GACGTGCCGCCGAGCGTCCGTCAAAGACC--CATC-AAACCCC-GTTAGCC--GTGCAGT----CTGAGT-ACCGGTA-TAATATTT--AAAACTTTCAACAACGGATCTCTTGGTTCTGGCATCGATGAAGAACGCAGCGAAATGCGATAAGTAATGTGAATTGCAGAATTCAGTGAATCATCGAATCTTTGAACGCACATTGCGCCCTTTGGTATTCCGAGGGGCATGCCTGTTCGAGCGTCATTACACCAC--TCAAGCTCGGCTTGGTTTTGGGCCCACGT-CCCCCGTAGACGGGCCTGGAAATCAGTGGCCATCCGGCCCCGGCTTCAAGCAGTATTAGTTTACCTT-TCGCTTTGGAAGTCCAGG--CTGGGTCGGCCAGACAACCCCCGATTTTTTCCAACA-
