# Supplementary material for: ﻿A new revision of the lichen genus Pleopsidium (Acarosporales, Acarosporaceae) in China reveals two new species
Source: MycoKeys. 2025 Aug 12;120:255–76. doi: 10.3897/mycokeys.120.161566 (PMC12365682; doi:10.3897/mycokeys.120.161566)
Supplement: Supplementary material 2 — The sequence of phylogenetic analysis: nuLSU dataset [file mycokeys-120-255-s002.txt]

>ZYY22-558_Pleopsidium_tumidulum
CGGCGAGTGAAGCGGCAACAGCTCAAATTTGAAATCTGACCCTTCCAGGGTCCGAGTTGTAATTTGTAGAGGAAGCTTCGGGTACGGCTCCGGTCTAAGTTCCTTGGAACAGGGCGTCATAGAGGGTGAGAATCCCGTATGTGACTGGTCGCCACGCCCGTGTGAAGCTCCTTCGACGAGTCGAGTTGTTTGGGAATGCAGCTCAAAACGGGTGGTAAATTTCATCTAAAGCTAAATACCGGCCAGAGACCGATAGCGCACAAGTAGAGTGATCGAAAGATGAAAAGCACTTTGGAAAGAGAGTTAAAAAGTACGTGAAATTGTTGAAAGGGAAGCGCTTGCCACCAGACTTGCCCGCGGGTGATCAACCGGTATTCTTACCGGCGCACTCGCCCGCGGTCAGGCCAGCACCGGTTCGGGCGGTCGGATAAACGCCCCTGGAACGTAGCTCCTCTCGGGGAGCGTTATAGCCTGGGGTACAGTGCGGCCTGCCTGGACCGAGGACCGCGCTTCGGCTAGGGTGCTGGCGTAATGGTTGTAAGCGACCCGTCTTGAAACACGGACCAAGGAGTCTAACATCTATGCGAGTGTTTGGGTGTCAAACCCACGCGCGTAATGAAAGTGAACGGAGGTGGGAACCCTCCAGGGTGCACCATCGACCGATCCTGATGTCTTCAGATGGATTTGAGTAAGAGCATAGCTGTTGGGACCCGAAAGATGGTGAACTATGCCTGAATAGGGTGAAGCCAGAGGAAACTCTGGTGGAGGCTCGCAGCGGTTCTGACGTGCAAATCGATCGTCAAATTTGGGTATAGGGGCGAAAGACTAATCGAACCATTGTTGGCAGCACGTGAAAGATT-GTCCAGTTTGTAGAGTATACATTCGAAAAGTCTTTCTCCGCAGCTAGGTGGTTAATCAGAATACGCGTATTCTTAGTCCGAAAGGGCAACATCGCTACTTGCGTGAATATTTCTCTGGAAATAAACACGCAGCAGCTTCACAGGCTGTACACAGACCAAACAGCGGTGGCCGATTGTTTTCTCCAG---------------TGAAGGAAATGAAAAGTCGGTTCAGATATGGCCGAGCCCACCTCAGTGATGAGATGGCTCCACGA
>20157527-1_Pleopsidium_tumidulum
CGGCGAGTGAAGCGGCAACAGCTCAAATTTGAAATCTGGCCCTTCCAGGGTCCGAGTTGTAATTTGTAGAGGAAGCTTCGGGTACGGCTCCGGTCTAAGTTCCTTGGAACAGGGCGTCATAGAGGGTGAGAATCCCGTATGTGACTGGTCGCCACGCCCGTGTGAAGCTCCTTCGACGAGTCGAGTTGTTTGGGAATGCAGCTCAAAACGGGTGGTAAATTTCATCTAAAGCTAAATACCGGCCAGAGACCGATAGCGCACAAGTAGAGTGATCGAAAGATGAAAAGCACTTTGGAAAGAGAGTTAAAAAGTACGTGAAATTGTTGAAAGGGAAGCGCTTGCCACCAGACTTGCCCGCGGGTGATCAACCGGTATTCTTACCGGCGCACTCGCCCGCGGTCAGGCCAGCACCGGTTCGGGCGGTCGGATAAACGCCCCTGGAACGTAGCTCCTCTCGGGGAGCGTTATAGCCTGGGGTACAGTGCGGCCTGCCTGGACCGAGGACCGCGCTTCGGCTAGGGTGCTGGCGTAATGGTTGTAAGCGACCCGTCTTGAAACACGGACCAAGGAGTCTAACATCTATGCGAGTGTTTGGGTGTCAAACCCACGCGCGTAATGAAAGTGAACGGAGGTGGGAACCCTCCAGGGTGCACCATCGACCGATCCTGATGTCTTCGGATGGATTTGAGTAAGAGCATAGCTGTTGGGACCCGAAAGATGGTGAACTATGCCTGAATAGGGTGAAGCCAGAGGAAACTCTGGTGGAGGCTCGCAGCGGTTCTGACGTGCAAATCGATCGTCAAATTTGGGTATAGGGGCGAAAGACTAATCGAACCATTGTTGGCAGCACGTGAAAGATT-GTCCAGTTTGTAGAGTATACATTCGAAAAGTCTTTCTCCGCAGCTAGGTGGTTAATCAGAATACGCGTATTCTTAGTCCGAAAGGGCAACATCGCTACTTGCGTGAATATTTCTCTGGAAATAAACACGCAGCAGCTTCACAGGCTGTACACAGACCAAACAGCGGTGGCCGATTGTTTTCTCCAG---------------TGAAGGAAATGAAAAGTCGGTTCAGATATGGCCGAGCCCACCTCAGTGATGAGATGGCTCCACGA
>XY22-773_Pleopsidium_tumidulum
-----------GCGGCAACAGCTCAAATTTGAAATCTGGCCCTTCCAGGGTCCGAGTTGTAATTTGTAGAGGAAGCTTCAGGTACGGCTCCGGTCTAAGTTCCTTGGAACAGGGCGTCATAGAGGGTGAGAATCCCGTATGTGACTGGTCGCCACGCCCGTGTGAAGCTCCTTCGACGAGTCGAGTTGTTTGGGAATGCAGCTCAAAACGGGTGGTAAATTTCATCTAAAGCTAAATACCGGCCAGAGACCGATAGCGCACAAGTAGAGTGATCGAAAGATGAAAAGCACTTTGGAAAGAGAGTTAAAAAGTACGTGAAATTGTTGAAAGGGAAGCGCTTGCCACCAGACTTGCCCGCGGGTGATCAACCGGTATTCTTACCGGCGCACTCGCCCGCGGTCAGGCCAGCACCGGTTCGGGCGGTCGGATAAACGCCCCTGGAACGTAGCTCCTCTCGGGGAGCGTTATAGCCTGGGGTACAGTGCGGCCTGCCTGGACCGAGGACCGCGCTTCGGCTAGGGTGCTGGCGTAATGGTTGTAAGCGACCCGTCTTGAAACACGGACCAAGGAGTCTAACATCTATGCGAGTGTTTGGGTGTCAAACCCACGCGCGTAATGAAAGTGAACGGAGGTGGGAACCCTCCAGGGTGCACCATCGACCGATCCTGATGTCTTCGGATGGATTTGAGTAAGAGCATAGCTGTTGGGACCCGAAAGATGGTGAACTATGCCTGAATAGGGTGAAGCCAGAGGAAACTCTGGTGGAGGCTCGCAGCGGTTCTGACGTGCAAATCGATCGTCAAATTTGGGTATAGGGGCGAAAGACTAATCGAACCATTGTTGGCAGCACGTGAAAGATT-GTCCAGTTTGTAGAGTATACATTCGAAAAGTCTTTCTCCGCAGCTAGGTGGTTAATCAGAATACGCGTATTCTTAGTCCGAAAGGGCAACATCGCTACTTGCGTGAATATTTCTCTGGAAATAAACACGCAGCAGCTTCACAGGCTGTACACAGACCAAACAGCGGTGGCCGATTGTTTTCTCCAG---------------TGAAGGAAATGAAAAGTCGGTTCAGATATGGCCGAGCCCACCTCAGTGATGAGATGGCTCCACGA
>XY22-896_Pleopsidium_tumidulum
CGGCGAGTGAAGCGGCAACAGCTCAAATTTGAAATCTGGCCCTTCCGGGGTCCGAGTTGTAATTTGTAGAGGAAGCTTCGGGTACGGCTCCGGTCTAAGTTCCTTGGAACAGGACGTCATAGAGGGTGAGAATCCCGTATGTGACTGGCCGCCACGCCCGTGTGAAGCTCCTTCGACGAGTCGAGTTGTTTGGGAATGCAGCTCCAAACGGGTGGTAAATTTCATCTAAAGCTAAATACCGGCCAGAGACCGATAGCGCACAAGTAGAGTGATCGAAAGATGAAAAGCACTTTGGAAAGAGAGTTAAAAAGTACGTGAAATTGTTGAAAGGGAAGCGCTTGCAACCAGACTTGCCCGCGGGTGATCAACCGGTATTCTTACCGGCGCACTCGCCCGCGGTCAGGCCAGCATCGGTTCGGGCGGTCGGATAAACGTCCCTGGAACGTAGCTCCTCTCGGGGAGCGTTATAGCCTGGGGCACAGTGCGGCCTGCCTGGACCGAGGACCGCGCTTCGGCTAGGGTGCTGGCGTAATGGTTGTAAGCGACCCGTCTTGAAACACGGACCAAGGAGTCTAACATCTATGCGAGTGTTTGGGTGTCAAACCCACGCGCGTAATGAAAGTGAACGGAGGTGGGAACCCTCCAGGGTGCACCATCGACCGATCCTGATGTCTTCGGATGGATTTGAGTAAGAGCATAGCTGTTGGGACCCGAAAGATGGTGAACTATGCCTGAATAGGGTGAAGCCAGAGGAAACTCTGGTGGAGGCTCGCAGCGGTTCTGACGTGCAAATCGATCGTCAAATTTGGGTATAGGGGCGAAAGACT------------------------------------------------------------------------------------------------------------------------------------------------------------------------------------------------------------------------------------------------------------------------------------------------------------
>18-58228_Pleopsidium_tumidulum
CGGCGAGTGAAGCGGCAACAGCTCAAATTTGAAATCTGGCCCTTCCAGGGTCCGAGTTGTAATTTGTAGAGGAAGCTTCGGGTACGGCTCCGGTCTAAGTTCCTTGGAACAGGACGTCATAGAGGGTGAGAATCCCGTATGTGACTGGCCGCCACGCCCGTGTGAAGCTCCTTCGACGAGTCGAGTTGTTTGGGAATGCAGCTCCAAACGGGTGGTAAATTTCATCTAAAGCTAAATACCGGCCAGAGACCGATAGCGCACAAGTAGAGTGATCGAAAGATGAAAAGCACTTTGGAAAGAGAGTTAAAAAGTACGTGAAATTGTTGAAAGGGAAGCGCTTGCAACCAGACTTGCCCGCGGGTGATCAACCGGTATTCTTACCGGCGCACTCGCCCGCGGTCAGGCCAGCATCGGTTCGGGCGGTCGGATAAACGCCCCTGGAACGTAGCTCCTCTCGGGGAGCGTTATAGCCTGGGGTACAGTGCGGCCTGCCTGGACCGAGGACCGCGCTTCGGCTAGGGTGCTGGCGTAATGGTTGTAAGCGACCCGTCTTGAAACACGGACCAAGGAGTCTAACATCTATGCGAGTGTTTGGGTGTCAAACCCACGCGCGTAATGAAAGTGAACGGAGGTGGGAACCCTCCAGGGTGCACCATCGACCGATCCTGATGTCTTCGGATGGATTTGAGTAAGAGCATAGCTGTTGGGACCCGAAAGATGGTGAACTATGCCTGAATAGGGTGAAGCCAGAGGAAACTCTGGTGGAGGCTCGCAGCGGTTCTGACGTGCAAATCGATCGTCAAATTTGGGTATAGGGGCGAAAGACTAATCGAACCATTGTTGGCAGCACGTTAAAGATT-GTCCAGTTTGTAGAGTATACATTCGAAAAGTCTTTCTCCGCAGCTAGGTGGTTAATCAGAATACGCGTATTCTTAGTCCGAAAGGGCAACATCGCTACTTGCGTGAATATTTCTCTGGAAATAAACACGCAGCAGCTTCACAGGCTGTACACAGACCAAATAGCGGTGGCCGATTGTTTTCTCCAG---------------TGAAGGAAATGAAAAGTCGGTTCAGATATGGCCGAGCCCACCTCAGTGATGAGATGGCTCCACGA
>ZSB24-1363_Pleopsidium_tumidulum
-----------GCGGCAACAGCTCAAATTTGAAATCTGGCCCTTCCAGGGTCCGAGTTGTAATTTGTAGAGGAAGCTTCGGGTACGGCTCCGGTCTAAGTTCCTTGGAACAGGACGTCATAGAGGGTGAGAATCCCGTATGTGACTGGCCGCCACGCCCGTGTGAAGCTCCTTCGACGAGTCGAGTTGTTTGGGAATGCAGCTCCAAACGGGTGGTAAATTTCATCTAAAGCTAAATACCGGCCAGAGACCGATAGCGCACAAGTAGAGTGATCGAAAGATGAAAAGCACTTTGGAAAGAGAGTTAAAAAGTACGTGAAATTGTTGAAAGGGAAGCGCTTGCAACCAGACTTGCCCGCGGGTGATCAACCGGTATTCTTACCGGCGCACTCGCCCGCGGTCAGGCCAGCATCGGTTCGGGCGGTCGGATAAACGCCCCTGGAACGTAGCTCCTCTCGGGGAGCGTTATAGCCTGGGGTACAGTGCGGCCTGCCTGGACCGAGGACCGCGCTTCGGCTAGGGTGCTGGCGTAATGGTTGTAAGCGACCCGTCTTGAAACACGGACCAAGGAGTCTAACATCTATGCGAGTGTTTGGGTGTCAAACCCACGCGCGTAATGAAAGTGAACGGAGGTGGGAACCCTCCAGGGTGCACCATCGACCGATCCTGATGTCTTCGGATGGATTTGAGTAAGAGCATAGCTGTTGGGACCCGAAAGATGGTGAACTATGCCTGAATAGGGTGAAGCCAGAGGAAACTCTGGTGGAGGCTCGCAGCGGTTCTGACGTGCAAATCGATCGTCAAATTTGGGTATAGGGGCGAAAGACTAATCGAACCATTGTTGGCAGCACGTTAAAGATT-GTCCAGTTTGTAGAGTATACATTCGAAAAGTCTTTCTCCGCAGCTAGGTGGTTAATCAGAATACGCGTATTCTTAGTCCGAAAGGGCAACATCGCTACTTGCGTGAATATTTCTCTGGAAATAAACACGCAGCAGCTTCACAGGCTGTACACAGACCAAATAGCGGTGGCCGATTGTTTTCTCCAG---------------TGAAGGAAATGAAAAGTCGGTTCAGATATGGCCGAGCCCACCTCAGTGATGAGATGGCTCCACGA
>ZSB23-545_Pleopsidium_tumidulum
------------CGGCAACAGCTCAAATTTGAAATCTGGCCCTTCCAGGGTCCGAGTTGTAATTTGTAGAGGAAGCTTCGGGTACGGCTCCGGTCTAAGTTCCTTGGAACAGGACGTCATAGAGGGTGAGAATCCCGTATGTGACTGGCCGCCACGCCCGTGTGAAGCTCCTTCGACGAGTCGAGTTGTTTGGGAATGCAGCTCCAAACGGGTGGTAAATTTCATCTAAAGCTAAATACCGGCCAGAGACCGATAGCGCACAAGTAGAGTGATCGAAAGATGAAAAGCACTTTGGAAAGAGAGTTAAAAAGTACGTGAAATTGTTGAAAGGGAAGCGCTTGCAACCAGACTTGCCCGCGGGTGATCAACCGGTATTCTTACCGGCGCACTCGCCCGCGGTCAGGCCAGCATCGGTTCGGGCGGTCGGATAAACGCCCCTGGAACGTAGCTCCTCTCGGGGAGCGTTATAGCCTGGGGTACAGTGCGGCCTGCCTGGACCGAGGACCGCGCTTCGGCTAGGGTGCTGGCGTAATGGTTGTAAGCGACCCGTCTTGAAACACGGACCAAGGAGTCTAACATCTATGCGAGTGTTTGGGTGTCAAACCCACGCGCGTAATGAAAGTGAACGGAGGTGGGAACCCTCCAGGGTGCACCATCGACCGATCCTGATGTCTTCGGATGGATTTGAGTAAGAGCATAGCTGTTGGGACCCGAAAGATGGTGAACTATGCCTGAATAGGGTGAAGCCAGAGGAAACTCTGGTGGAGGCTCGCAGCGGTTCTGACGTGCAAATCGATCGTCAAATTTGGGTATAGGGGCGAAAGACTAATCGAACCATTGTTGGCAGCACGTTAAAGATT-GTCCAGTTTGTAGAGTATACATTCGAAAAGTCTTTCTCCGCAGCTAGGTGGTTAATCAGAATACGCGTATTCTTAGTCCGAAAGGGCAACATCGCTACTTGCGTGAATATTTCTCTGGAAATAAACACGCAGCAGCTTCACAGGCTGTACACAGACCAAATAGCGGTGGCCGATTGTTTTCTCCAG---------------TGAAGGAAATGAAAAGTCGGTTCAGATATGGCCGAGCCCACCTCAGTGATGAGATGGCTCCACGA
>ZSB24-1400_Pleopsidium_tumidulum
-------TGAAGCGGCAACAGCTCAAATTTGAAATCTGGCCCTTCCAGGGTCCGAGTTGTAATTTGTAGAGGAAGCTTCGGGTACGGCTCCGGTCTAAGTTCCTTGGAACAGGACGTCATAGAGGGTGAGAATCCCGTATGTGACTGGCCGCCACGCCCGTGTGAAGCTCCTTCGACGAGTCGAGTTGTTTGGGAATGCAGCTCCAAACGGGTGGTAAATTTCATCTAAAGCTAAATACCGGCCAGAGACCGATAGCGCACAAGTAGAGTGATCGAAAGATGAAAAGCACTTTGGAAAGAGAGTTAAAAAGTACGTGAAATTGTTGAAAGGGAAGCGCTTGCAACCAGACTTGCCCGCGGGTGATCAACCGGTATTCTTACCGGCGCACTCGCCCGCGGTCAGGCCAGCATCGGTTCGGGCGGTCGGATAAACGCCCCTGGAACGTAGCTCCTCTCGGGGAGCGTTATAGCCTGGGGTACAGTGCGGCCTGCCTGGACCGAGGACCGCGCTTCGGCTAGGGTGCTGGCGTAATGGTTGTAAGCGACCCGTCTTGAAACACGGACCAAGGAGTCTAACATCTATGCGAGTGTTTGGGTGTCAAACCCACGCGCGTAATGAAAGTGAACGGAGGTGGGAACCCTCCAGGGTGCACCATCGACCGATCCTGATGTCTTCGGATGGATTTGAGTAAGAGCATAGCTGTTGGGACCCGAAAGATGGTGAACTATGCCTGAATAGGGTGAAGCCAGAGGAAACTCTGGTGGAGGCTCGCAGCGGTTCTGACGTGCAAATCGATCGTCAAATTTGGGTATAGGGGCGAAAGACTAATCGAACCATTGTTGGCAGCACGTTAAAGATT-GTCCAGTTTGTAGAGTATACATTCGAAAAGTCTTTCTCCGCAGCTAGGTGGTTAATCAGAATACGCGTATTCTTAGTCCGAAAGGGCAACATCGCTACTTGCGTGAATATTTCTCTGGAAATAAACACGCAGCAGCTTCACAGGCTGTACACAGACCAAATAGCGGTGGCCGATTGTTTTCTCCAG---------------TGAAGGAAATGAAAAGTCGGTTCAGATATGGCCGAGCCCACCTCAGTGATGAGATGGCTCCACGA
>ZSB24-1392_Pleopsidium_tumidulum
-------------------AGCTCAAATTTGAAATCTGGCCCTTCCAGGGTCCGAGTTGTAATTTGTAGAGGAAGCTTCGGGTACGGCTCCGGTCTAAGTTCCTTGGAACAGGACGTCATAGAGGGTGAGAATCCCGTATGTGACTGGCCGCCACGCCCGTGTGAAGCTCCTTCGACGAGTCGAGTTGTTTGGGAATGCAGCTCCAAACGGGTGGTAAATTTCATCTAAAGCTAAATACCGGCCAGAGACCGATAGCGCACAAGTAGAGTGATCGAAAGATGAAAAGCACTTTGGAAAGAGAGTTAAAAAGTACGTGAAATTGTTGAAAGGGAAGCGCTTGCAACCAGACTTGCCCGCGGGTGATCAACCGGTATTCTTACCGGCGCACTCGCCCGCGGTCAGGCCAGCATCGGTTCGGGCGGTCGGATAAACGCCCCTGGAACGTAGCTCCTCTCGGGGAGCGTTATAGCCTGGGGTACAGTGCGGCCTGCCTGGACCGAGGACCGCGCTTCGGCTAGGGTGCTGGCGTAATGGTTGTAAGCGACCCGTCTTGAAACACGGACCAAGGAGTCTAACATCTATGCGAGTGTTTGGGTGTCAAACCCACGCGCGTAATGAAAGTGAACGGAGGTGGGAACCCTCCAGGGTGCACCATCGACCGATCCTGATGTCTTCGGATGGATTTGAGTAAGAGCATAGCTGTTGGGACCCGAAAGATGGTGAACTATGCCTGAATAGGGTGAAGCCAGAGGAAACTCTGGTGGAGGCTCGCAGCGGTTCTGACGTGCAAATCGATCGTCAAATTTGGGTATAGGGGCGAAAGACTAATCGAACCATTGTTGGCAGCACGTTAAAGATT-GTCCAGTTTGTAGAGTATACATTCGAAAAGTCTTTCTCCGCAGCTAGGTGGTTAATCAGAATACGCGTATTCTTAGTCCGAAAGGGCAACATCGCTACTTGCGTGAATATTTCTCTGGAAATAAACACGCAGCAGCTTCACAGGCTGTACACAGACCAAATAGCGGTGGCCGATTGTTTTCTCCAG---------------TGAAGGAAATGAAAAGTCGGTTCAGATATGGCCGAGCCCACCTCAGTGATGAGATGGCTCCACGA
>XJ-ZSB23-119_Pleopsidium_gobiense
CGGCGAGTGAAGCGGCAACAGCTCAAATTTGAAATCTGGCCCTTCCAGGGTCCGAGTTGTACTTTGTAGAGGATGCTTCGGGTACGGCTCCGGTCTAAGTTCCTTGGAACAGGACGTCATAGAGGGTGAGAGTCCCGTATGTGACTGGCCGCCAGGCCCGTGTGAAGCTCCTTCGACGAGTCGAGTTGTTTGGGAATGCAGCTCTAAACGGGTGGTAAATTTCATCTAAAGCTAAATACCGGCCAGAGACCGATAGCGCACAAGTAGAGTGATCGAAAGATGAAAAGCACTTTGGAAAGAGAGTTAAAAAGTACGTGAAATTGTTGAAAGGGAAGCGCTTGCAACCAGACTTGCCCGCGGGTGATCAGCCGGTATTCTTACCGGTGCACTCGCCCGTGATCAGGCCAGCATCGGTTTGGGCGGTCGGATAAATGCCCCTGGAACGTAGCTCCTCCCGGGGAGCGTTATAGCCTGGGGTGCAATGCGGCCTGCCCAGACCGAGGACCGCGCTTCTGCTAGGGTGCTGGCGTAATGGTTGTAAGCGACCCGTCTTGAAACACGGACCAAGGAGTCTAACATCTATGCGAGTGTTTGGGCGTCAAACCCATGCGCGCAATGAAAGTGAACGGAGGTGGGAACCCTCCGGGGTGCACCATCGACCGATCCTGATGTCTTCGGATGGATTTGAGTAAGAGCATAGCTGTTGGGACCCGAAAGATGGTGAACTATGCCTGAATAGGGTGAAGCCAGAGGAAACTCTGGTGGAGGCTCGCAGCGGTTCTGACGTGCAAATCGATCGTCAAATTTGGGTATAGGGGCGAAAGACTAATCGAACCATCATTGGCGGCACAGCAATGATTTGTCC----------------------------------CGTAGCTAGGTGGTTAATCAGGATAGA--TATTCTTAGTCCGAAAGGGCAACATCGCTACTTACGTGAACATTTCCCTGGAAATAAACACGCAGCAGCTTCACAAGCTGTGCACAGACCAAACAGCGGTGGCCGACCGTTCCCTCAACACCCCAACTGTCAGTTGAAGGGAATGAAAGGTCGGTTCAGATATGGCCGAG-----------------------------
>XY22-947_Pleopsidium_gobiense
CGGCGAGTGAAGCGGCAACAGCTCAAATTTGAAATCTGGCCCTTCCAGGGTCCGAGTTGTACTTTGTAGAGGATGCTTCGGGTACGGCTCCGGTCTAAGTTCCTTGGAACAGGACGTCATAGAGGGTGAGAGTCCCGTATGTGACTGGCCGCCAGGCCCGTGTGAAGCTCCTTCGACGAGTCGAGTTGTTTGGGAATGCAGCTCTAAACGGGTGGTAAATTTCATCTAAAGCTAAATACCGGCCAGAGACCGATAGCGCACAAGTAGAGTGATCGAAAGATGAAAAGCACTTTGGAAAGAGAGTTAAAAAGTACGTGAAATTGTTGAAAGGGAAGCGCTTGCAACCAGACTTGCCCGCGGGTGATCAGCCGGTATTCTTACCGGTGCACTCGCCCGTGATCAGGCCAGCATCGGTTTGGGCGGTTGGATAAATGCCCCTGGAACGTAGCTCCTCCCGGGGAGCGTTATAGCCTGGGGTGCAATGCGGCCTGCCCAGACCGAGGACCGCGCTTCTGCTAGGGTGCTGGCGTAATGGTTGTAAGCGACCCGTCTTGAAACACGGACCAAGGAGTCTAACATCTATGCGAGTGTTTGGGCGTCAAACCCATGCGCGTAATGAAAGTGAACGGAGGTGGGAACCCTCCGGGGTGCACCATCGACCGATCCTGATGTCTTCGGATGGATTTGAGTAAGAGCATAGCTGTTGGGACCCGAAAGATGGTGAACTATGCCTGAATAGGGTGAAGCCAGAGGAAACTCTGGTGGAGGCTCGCAGCGGTTCTGACGTGCAAATCGATCGTCAAATTTGGGTATAGGGGCGAAAGACTAATCGAACCATCATTGGCGGCACAGCAATGATTTGTCC----------------------------------CGTAGCTAGGTGGTTAATCAGGATAGA--TATTCTTAGTCCGAAAGGGCAACATCGCTACTTACGTGAACATTTCCCTGGAAATAAACACGCAGCAGCTTCACAAGCTGTGCACAGACCAAACAGCGGTGGCCGACCGTTCCCTCAACACCCCAACTGTCAGTTGAAGGGAATGAAAGGTCGGTTCAGATATGGCCGA------------------------------
>Pc161016-1_Pleopsidium_gobiense
CGGCGAGTGAAGCGGCAACAGCTCAAATTTGAAATCTGGCCCTTCCAGGGTCCGAGTTGTACTTTGTAGAGGATGCTTCGGGTACGGCTCCGGTCTAAGTTCCTTGGAACAGGACGTCATAGAGGGTGAGAGTCCCGTATGTGACTGGCCGCCAGGCCCGTGTGAAGCTCCTTCGACGAGTCGAGTTGTTTGGGAATGCAGCTCTAAACGGGTGGTAAATTTCATCTAAAGCTAAATACCGGCCAGAGACCGATAGCGCACAAGTAGAGTGATCGAAAGATGAAAAGCACTTTGGAAAGAGAGTTAAAAAGTACGTGAAATTGTTGAAAGGGAAGCGCTTGCAACCAGACTTGCCCGCGGGTGATCAGCCGGTATTCTTACCGGTGCACTCGCCCGTGATCAGGCCAGCATCGGTTTGGGCGGTTGGATAAATGCCCCTGGAACGTAGCTCCTCCCGGGGAGCGTTATAGCCTGGGGTGCAATGCGGCCTGCCCAGACCGAGGACCGCGCTTCTGCTAGGGTGCTGGCGTAATGGTTGTAAGCGACCCGTCTTGAAACACGGACCAAGGAGTCTAACATCTATGCGAGTGTTTGGGCGTCAAACCCATGCGCGTAATGAAAGTGAACGGAGGTGGGAACCCTCCGGGGTGCACCATCGACCGATCCTGATGTCTTCGGATGGATTTGAGTAAGAGCATAGCTGTTGGGACCCGAAAGATGGTGAACTATGCCTGAATAGGGTGAAGCCAGAGGAAACTCTGGTGGAGGCTCGCAGCGGTTCTGACGTGCAAATCGATCGTCAAATTTGGGTATAGGGGCGAAAGACTAATCGAACCATCATTGGCGGCACAGCAATGATTTGTCC----------------------------------CGTAGCTAGGTGGTTAATCAGGATAGA--TATTCTTAGTCCGAAAGGGCAACATCGCTACTTACGTGAACATTTCCCTGGAAATAAACACGCAGCAGCTTCACAAGCTGTGCACAGACCAAACAGCGGTGGCCGACCGTTCCCTCAACACCCCAACTGTCAGTTGAAGGGAATGAAAGGTCGGTTCAGATATGGCCGAGCCCGTCTCAGCAATGAGATGGCTCCAGGA
>Pg161008-1_Pleopsidium_gobiense
CGGCGAGTGAAGCGGCAACAGCTCAAATTTGAAATCTGGCCCTTCCAGGGTCCGAGTTGTACTTTGTAGAGGATGCTTCGGGTACGGCTCCGGTCTAAGTTCCTTGGAACAGGACGTCATAGAGGGTGAGAGTCCCGTATGTGACTGGCCGCCAGGCCCGTGTGAAGCTCCTTCGACGAGTCGAGTTGTTTGGGAATGCAGCTCTAAACGGGTGGTAAATTTCATCTAAAGCTAAATACCGGCCAGAGACCGATAGCGCACAAGTAGAGTGATCGAAAGATGAAAAGCACTTTGGAAAGAGAGTTAAAAAGTACGTGAAATTGTTGAAAGGGAAGCGCTTGCAACCAGACTTGCCCGCGGGTGATCAGCCGGTATTCTTACCGGTGCACTCGCCCGTGATCAGGCCAGCATCGGTTTGGGCGGTTGGATAAATGCCCCTGGAACGTAGCTCCTCCCGGGGAGCGTTATAGCCTGGGGTGCAATGCGGCCTGCCCAGACCGAGGACCGCGCTTCTGCTAGGGTGCTGGCGTAATGGTTGTAAGCGACCCGTCTTGAAACACGGACCAAGGAGTCTAACATCTATGCGAGTGTTTGGGCGTCAAACCCATGCGCGTAATGAAAGTGAACGGAGGTGGGAACCCTCCGGGGTGCACCATCGACCGATCCTGATGTCTTCGGATGGATTTGAGTAAGAGCATAGCTGTTGGGACCCGAAAGATGGTGAACTATGCCTGAATAGGGTGAAGCCAGAGGAAACTCTGGTGGAGGCTCGCAGCGGTTCTGACGTGCAAATCGATCGTCAAATTTGGGTATAGGGGCGAAAGACTAATCGAACCATCATTGGCGGCACAGCAATGATTTGTCC----------------------------------CGTAGCTAGGTGGTTAATCAGGATAGA--TATTCTTAGTCCGAAAGGGCAACATCGCTACTTACGTGAACATTTCCCTGGAAATAAACACGCAGCAGCTTCACAAGCTGTGCACAGACCAAACAGCGGTGGCCGACCGTTCCCTCAACACCCCAACTGTCAGTTGAAGGGAATGAAAGGTCGGTTCAGATATGGCCGAGCCCGTCTCAGCAATGAGATGGCTCCAGGA
>LD22-513_Pleopsidium_gobiense
CGGCGAGTGAAGCGGCAACAGCTCAAATTTGAAATCTGGCCCTTCCAGGGTCCGAGTTGTACTTTGTAGAGGATGCTTCGGGTACGGCTCCGGTCTAAGTTCCTTGGAACAGGACGTCATAGAGGGTGAGAGTCCCGTATGTGACTGGCCGCCAGGCCCGTGTGAAGCTCCTTCGACGAGTCGAGTTGTTTGGGAATGCAGCTCTAAACGGGTGGTAAATTTCATCTAAAGCTAAATACCGGCCAGAGACCGATAGCGCACAAGTAGAGTGATCGAAAGATGAAAAGCACTTTGGAAAGAGAGTTAAAAAGTACGTGAAATTGTTGAAAGGGAAGCGCTTGCAACCAGACTTGCCCGCGGGTGATCAGCCGGTATTCTTACCGGTGCACTCGCCCGTGATCAGGCCAGCATCGGTTTGGGCGGTTGGATAAATGCCCCTGGAACGTAGCTCCTCCCGGGGAGCGTTATAGCCTGGGGTGCAATGCGGCCTGCCCAGACCGAGGACCGCGCTTCTGCTAGGGTGCTGGCGTAATGGTTGTAAGCGACCCGTCTTGAAACACGGACCAAGGAGTCTAACATCTATGCGAGTGTTTGGGCGTCAAACCCATGCGCGTAATGAAAGTGAACGGAGGTGGGAACCCTCCGGGGTGCACCATCGACCGATCCTGATGTCTTCGGATGGATTTGAGTAAGAGCATAGCTGTTGGGACCCGAAAGATGGTGAACTATGCCTGAATAGGGTGAAGCCAGAGGAAACTCTGGTGGAGGCTCGCAGCGGTTCTGACGTGCAAATCGATCGTCAAATTTGGGTATAGGGGCGAAAGACTAATCGAACCATCATTGGCGGCACAGCAATGATTTGTCC----------------------------------CGTAGCTAGGTGGTTAATCAGGATAGA--TATTCTTAGTCCGAAAGGGCAACATCGCTACTTACGTGAACATTTCCCTGGAAATAAACACGCAGCAGCTTCACAAGCTGTGCACAGACCAAACAGCGGTGGCCGACCGTTCCCTCAACACCCCAACTGTCAGTTGAAGGGAATGAAAGGTCGGTTCAGATATGGCCGAGCCCGTCTCAGCAATGAGATGGCTCCAGGA
>2014011A-1_Pleopsidium_gobiense
CGGCGAGTGAAGCGGCAACAGCTCAAATTTGAAATCTGGCCCTTCCAGGGTCCGAGTTGTACTTTGTAGAGGATGCTTCGGGTACGGCTCCGGTCTAAGTTCCTTGGAACAGGACGTCATAGAGGGTGAGAGTCCCGTATGTGACTGGCCGCCAGGTCCGTGTGAAGCTCCTTCGACGAGTCGAGTTGTTTGGGAATGCAGCTCTAAACGGGTGGTAAATTTCATCTAAAGCTAAATACCGGCCAGAGACCGATAGCGCACAAGTAGAGTGATCGAAAGATGAAAAGCACTTTGGAAAGAGAGTTAAAAAGTACGTGAAATTGTTGAAAGGGAAGCGCTTGCAACCAGACTTGCCCGCGGGTGATCAGCCGGTATTCTTACCGGTGCACTCGCCCGTGATCAGGCCAGCATCGGTTTGGGCGGTTGGATAAATGCCCCTGGAACGTAGCTCCTCCCGGGGAGCGTTATAGCCTGGGGTGCAATGCGGCCTGCCCAGACCGAGGACCGCGCTTCTGCTAGGGTGCTGGCGTAATGGTTGTAAGCGACCCGTCTTGAAACACGGACCAAGGAGTCTAACATCTATGCGAGTGTTTGGGCGTCAAACCCATGCGCGTAATGAAAGTGAACGGAGGTGGGAACCCTCCGGGGTGCACCATCGACCGATCCTGATGTCTTCGGATGGATTTGAGTAAGAGCATAGCTGTTGGGACCCGAAAGATGGTGAACTATGCCTGAATAGGGTGAAGCCAGAGGAAACTCTGGTGGAGGCTCGCAGCGGTTCTGACGTGCAAATCGATCGTCAAATTTGGGTATAGGGGCGAAAGACTAATCGAACCATCATTGGCGGCACAGCAATGATTTGTCC----------------------------------CGTAGCTAGGTGGTTAATCAGGATAGA--TATTCTTAGTCCGAAAGGGCAACATCGCTACTTACGTGAACATTTCCCTGGAAATAAACACGCAGCAGCTTCACAAGCTGTGCACAGACCAAACAGCGGTGGCCGACCGTTCCCTCAACACCCCAACTGTCAGTTGAAGGGAATGAAAGGTCGGTTCAGATATGGCCGAGCCCGTCTCAGCAATGAGATGGCTCCAGGA
>20151086-c_Pleopsidium_corrugatulum
CGGCGAGTGAAGCGGCA-CAGCTCAAATTTGAAATCTGGCCCTTCCGGGGTCCGAGTTGTACTTTGTAGAGGATGCTTTGGGTACGGCTCCGGTCTAAGTTCCTTGGAACAGGACGTCATAGAGGGTGAGAGTCCCGTATGTGACTGGCCGCCACGCTCATGTGAAGCTCCTTCGATGAGTCGAGTTGTTTGGGAATGCAGCTCAAAACGGGTGGTAAATTTCATCTAAAGCTAAATACCGGCCAGAGACCGATAGCGCACAAGTAGAGTGATCGAAAGATGAAAAGCACTTTGGAAAGAGAGTTAAAAAGTACGTGAAATTGTTGAAAGGGAAGCGCTTGCAACCAGACTTGCCCGCGGGTGATCAGCCGGTATTCTTACCGGTGCACTCGCCCGTGGTCAGGCCAGCATCGGTTTGGGCGGTTGGATAAACGCCCCTGGAACGTAGCTCCTCCCGGGGAGTGTTATAGCCTGGGGTGCAATGCGGCCTGCCCAGACCGAGGACCGCGCTTCGGCTAGGGTGCTGGCGCAATGGTTGTAAGCGACCCGTCTTGAAACACGGACCAAGGAGTCTAACATCTATGCGAGTGTTTGGGTGTCAAACCCATGCGCGTAATGAAAGTGAACGGAGGTGGGAACCTTCCGGGGTGCACCATCGACCGATCCTGATGTCTTCGGATGGATTTGAGTAAGAGCATAGCTGTTGGGACCCGAAAGATGGTGAACTATGCCTGAATAGGGTGAAGCCAGAGGAAACTCTGGTGGAGGCTCGCAGCGGTTCTGACGTGCAAATCGATCGTCAAATTTGGGTATAGGGGCGAAAGACTAATCGAACCATCATTGGCGGCACATGAATGATTTGTCC----------------------------------CGCGGCTAGGTGGTTAATCAGAATAGA--TATTCTTAGTCCGAAAGGGCAACATCGCTACTTACGTGAACATTTCCCTGGAAATAAACACGCAGCAGCTTCACAAGCTGTGCACAGACCAAATAGCGGTGGCCGACTGTTCTCTCAACACCTCAACTGGCAGTTGGAGGGAACGAAAGGTCGGTTCAGATATGGCCGAGCCCGTCTCAGCGATGAGATGGCTCCAGGA
>20130708-1_Pleopsidium_corrugatulum
CGGCGAGTGAAGCGGCAACAGCTCAAATTTGAAATCTGGCCCTTCCGGGGTCCGAGTTGTACTTTGTAGAGGATGCTTTGGGTACGGCTCCGGTCTAAGTTCCTTGGAACAGGACGTCATAGAGGGTGAGAGTCCCGTATGTGACTGGCCGCCACGCTCATGTGAAGCTCCTTCGATGAGTCGAGTTGTTTGGGAATGCAGCTCAAAACGGGTGGTAAATTTCATCTAAAGCTAAATACCGGCCAGAGACCGATAGCGCACAAGTAGAGTGATCGAAAGATGAAAAGCACTTTGGAAAGAGAGTTAAAAAGTACGTGAAATTGTTGAAAGGGAAGCGCTTGCAACCAGACTTGCCCGCGGGTGATCAGCCGGTATTCTTACCGGTGCACTCGCCCGTGGTCAGGCCAGCATCGGTTTGGGCGGTTGGATAAACGCCCCTGGAACGTAGCTCCTCCCGGGGAGTGTTATAGCCTGGGGTGCAATGCGGCCTGCCCAGACCGAGGACCGCGCTTCGGCTAGGGTGCTGGCGCAATGGTTGTAAGCGACCCGTCTTGAAACACGGACCAAGGAGTCTAACATCTATGCGAGTGTTTGGGTGTCAAACCCATGCGCGTAATGAAAGTGAACGGAGGTGGGAACCTTCCGGGGTGCACCATCGACCGATCCTGATGTCTTCGGATGGATTTGAGTAAGAGCATAGCTGTTGGGACCCGAAAGATGGTGAACTATGCCTGAATAGGGTGAAGCCAGAGGAAACTCTGGTGGAGGCTCGCAGCGGTTCTGACGTGCAAATCGATCGTCAAATTTGGGTATAGGGGCGAAAGACTAATCGAACCATCATTGGCGGCACATGAATGATTTGTCC----------------------------------CGCGGCTAGGTGGTTAATCAGAATAGA--TATTCTTAGTCCGAAAGGGCAACATCGCTACTTACGTGAACATTTCCCTGGAAATAAACACGCAGCAGCTTCACAAGCTGTGCACAGACCAAATAGCGGTGGCCGACTGTTCTCTCAACACCTCAACTGGCAGTTGGAGGGAACGAAAGGTCGGTTCAGATATGGCCGAGCCCGTCTCAGCGATGAGATGGCTCCAGGA
>22-72341_Pleopsidium_corrugatulum
CGGCGAGTGAAGCGGCAACAGCTCAAATTTGAAATCTGGCCCTTCCGGGGTCCGAGTTGTACTTTGTAGAGGATGCTTTGGGTACGGCTCCGGTCTAAGTTCCTTGGAACAGGACGTCATAGAGGGTGAGAGTCCCGTATGTGACTGGCCGCCACGCTCATGTGAAGCTCCTTCGATGAGTCGAGTTGTTTGGGAATGCAGCTCAAAACGGGTGGTAAATTTCATCTAAAGCTAAATACCGGCCAGAGACCGATAGCGCACAAGTAGAGTGATCGAAAGATGAAAAGCACTTTGGAAAGAGAGTTAAAAAGTACGTGAAATTGTTGAAAGGGAAGCGCTTGCAACCAGACTTGCCCGCGGGTGATCAGCCGGTATTCTTACCGGTGCACTCGCCCGTGGTCAGGCCAGCATCGGTTTGGGCGGTTGGATAAACGCCCCTGGAACGTAGCTCCTCCCGGGGAGTGTTATAGCCTGGGGTGCAATGCGGCCTGCCCAGACCGAGGACCGCGCTTCGGCTAGGGTGCTGGCGCAATGGTTGTAAGCGACCCGTCTTGAAACACGGACCAAGGAGTCTAACATCTATGCGAGTGTTTGGGTGTCAAACCCATGCGCGTAATGAAAGTGAACGGAGGTGGGAACCTTCCGGGGTGCACCATCGACCGATCCTGATGTCTTCGGATGGATTTGAGTAAGAGCATAGCTGTTGGGACCCGAAAGATGGTGAACTATGCCTGAATAGGGTGAAGCCAGAGGAAACTCTGGTGGAGGCTCGCAGCGGTTCTGACGTGCAAATCGATCGTCAAATTTGGGTATAGGGGCGAAAGACTAATCGAACCATCATTGGCGGCACATGAATGATTTGTCC----------------------------------CGCGGCTAGGTGGTTAATCAGAATAGA--TATTCTTAGTCCGAAAGGGCAACATCGCTACTTACGTGAACATTTCCCTGGAAATAAACACGCAGCAGCTTCACAAGCTGTGCACAGACCAAATAGCGGTGGCCGACTGTTCTCTCAACACCTCAACTGGCAGTTGGAGGGAACGAAAGGTCGGTTCAGATATGGCCGAGCCCGTCTCAGCGATGAGATGGCTCCAGGA
>22-72992_Pleopsidium_corrugatulum
-GGCGAGTGAAGCGGCAACAGCTCAAATTTGAAATCTGGCCCTTCCGGGGTCCGAGTTGTACTTTGTAGAGGATGCTTTGGGTACGGCTCCGGTCTAAGTTCCTTGGAACAGGACGTCATAGAGGGTGAGAGTCCCGTATGTGACTGGCCGCCACGCTCATGTGAAGCTCCTTCGATGAGTCGAGTTGTTTGGGAATGCAGCTCAAAACGGGTGGTAAATTTCATCTAAAGCTAAATACCGGCCAGAGACCGATAGCGCACAAGTAGAGTGATCGAAAGATGAAAAGCACTTTGGAAAGAGAGTTAAAAAGTACGTGAAATTGTTGAAAGGGAAGCGCTTGCAACCAGACTTGCCCGCGGGTGATCAGCCGGTATTCTTACCGGTGCACTCGCCCGTGGTCAGGCCAGCATCGGTTTGGGCGGTTGGATAAACGCCCCTGGAACGTAGCTCCTCCCGGGGAGTGTTATAGCCTGGGGTGCAATGCGGCCTGCCCAGACCGAGGACCGCGCTTCGGCTAGGGTGCTGGCGCAATGGTTGTAAGCGACCCGTCTTGAAACACGGACCAAGGAGTCTAACATCTATGCGAGTGTTTGGGTGTCAAACCCATGCGCGTAATGAAAGTGAACGGAGGTGGGAACCTTCCGGGGTGCACCATCGACCGATCCTGATGTCTTCGGATGGATTTGAGTAAGAGCATAGCTGTTGGGACCCGAAAGATGGTGAACTATGCCTGAATAGGGTGAAGCCAGAGGAAACTCTGGTGGAGGCTCGCAGCGGTTCTGACGTGCAAATCGATCGTCAAATTTGGGTATAGGGGCGAAAGACTAATCGAACCATCATTGGCGGCACATGAATGATTTGTCC----------------------------------CGCGGCTAGGTGGTTAATCAGAATAGA--TATTCTTAGTCCGAAAGGGCAACATCGCTACTTACGTGAACATTTCCCTGGAAATAAACACGCAGCAGCTTCACAAGCTGTGCACAGACCAAATAGCGGTGGCCGACTGTTCTCTCAACACCTCAACTGGCAGTTGGAGGGAACGAAAGGTCGGTTCAGATATGGCCGAGCCCGTCTCAGCGATGAGA-----------
>ZSB23-906_Pleopsidium_corrugatulum
CGGCGAGTGAAGCGGCAACAGCTCAAATTTGAAATCTGGCCCTTCCGGGGTCCGAGTTGTACTTTGTAGAGGATGCTTTGGGTACGGCTCCGGTCTAAGTTCCTTGGAACAGGACGTCATAGAGGGTGAGAGTCCCGTATGTGACTGGCCGCCACGCTCATGTGAAGCTCCTTCGATGAGTCGAGTTGTTTGGGAATGCAGCTCAAAACGGGTGGTAAATTTCATCTAAAGCTAAATACCGGCCAGAGACCGATAGCGCACAAGTAGAGTGATCGAAAGATGAAAAGCACTTTGGAAAGAGAGTTAAAGAGTACGTGAAATTGTTGAAAGGGAAGCGCTTGCAACCAGACTTGTCCGCGGGTGATCAGCCGGTATTCTTACCGGTGCACTCACCCGTGGTCAGGCCAGCATCGGTTTGGGCGGTTGGATAAACGCCCCTGGAACGTAGCTCCTCCCGGGGAGTGTTATAGCCTGGGGTGCAATGCGGCCTGCCCAGACCGAGGACCGCGCTTCGGCTAGGGTGCTGGCGTAATGGTTGTAAGCGACCCGTCTTGAAACACGGACCAAGGAGTCTAACATCTATGCGAGTGTTTGGGTGTCAAACCCATGCGCGTAATGAAAGTGAACGGAGGTGGGAACCTTCCGGGGTGCACCATCGACCGATCCTGATGTCTTCGGATGGATTTGAGTAAGAGCATGGCTGTTGGGACCCGAAAGATGGTGAACTATGCCTGAATAGGGTGAAGCCAGAGGAAACTCTGGTGGAGGCTCGCAGCGGTTCTGACGTGCAAATCGATCGTCAAATTTGGGTATAGGGGCGAAAGACTAATCGAACCATCATTGGCGGCACATGAATGATTTGTCC----------------------------------CGCGGCTAGGTGGTTAATCAGAATAGA--TATTCTTAGTCCGAAAGGGCAACATCGCTACTCACGTGAACATTTCCCTGGAAATAAACACGCAGCAGCTTCACAAGCTGTGCACAGACCAAATAGCGGTGGCCGACTGTTCTCTCAACACCTCAACTGGCAGTTGGAGGGAACGAAAGGTCGGTTCAGATATGGCCGAGCCC--------------------------
>ZYJ1_Pleopsidium_corrugatulum
-----------GCGGCAACAGCTCAAATTTGAAATCTGGCCCTTCCGGGGTCCGAGTTGTACTTTGTAGAGGATGCTTTGGGTACGGCTCCGGTCTAAGTTCCTTGGAACAGGACGTCATAGAGGGTGAGAGTCCCGTATGTGACTGGCCGCCACGCTCATGTGAAGCTCCTTCGATGAGTCGAGTTGTTTGGGAATGCAGCTCAAAACGGGTGGTAAATTTCATCTAAAGCTAAATACCGGCCAGAGACCGATAGCGCACAAGTAGAGTGATCGAAAGATGAAAAGCACTTTGGAAAGAGAGTTAAAGAGTACGTGAAATTGTTGAAAGGGAAGCGCTTGCAACCAGACTTGTCCGCGGGTGATCAGCCGGTATTCTTACCGGTGCACTCACCCGTGGTCAGGCCAGCATCGGTTTGGGCGGTTGGATAAACGCCCCTGGAACGTAGCTCCTCCCGGGGAGTGTTATAGCCTGGGGTGCAATGCGGCCTGCCCAGACCGAGGACCGCGCTTCGGCTAGGGTGCTGGCGTAATGGTTGTAAGCGACCCGTCTTGAAACACGGACCAAGGAGTCTAACATCTATGCGAGTGTTTGGGTGTCAAACCCATGCGCGTAATGAAAGTGAACGGAGGTGGGAACCTTCCGGGGTGCACCATCGACCGATCCTGATGTCTTCGGATGGATTTGAGTAAGAGCATGGCTGTTGGGACCCGAAAGATGGTGAACTATGCCTGAATAGGGTGAAGCCAGAGGAAACTCTGGTGGAGGCTCGCAGCGGTTCTGACGTGCAAATCGATCGTCAAATTTGGGTATAGGGGCGAAAGACTAATCGAACCATCATTGGCGGCACATGAATGATTTGTCC----------------------------------CGCGGCTAGGTGGTTAATCAGAATAGA--TATTCTTAGTCCGAAAGGGCAACATCGCTACTCACGTGAACATTTCCCTGGAAATAAACACGCAGCAGCTTCACAAGCTGTGCACAGACCAAATAGCGGTGGCCGACTGTTCTCTCAACACCTCAACTGGCAGTTGGAGGGAACGAAAGGTCGGTTCAGATATGGCCGAGCCCGTCTCAGCGATGAGATGGCTCCAGGA
