# Supplementary material for: ﻿A new revision of the lichen genus Pleopsidium (Acarosporales, Acarosporaceae) in China reveals two new species
Source: MycoKeys. 2025 Aug 12;120:255–76. doi: 10.3897/mycokeys.120.161566 (PMC12365682; doi:10.3897/mycokeys.120.161566)
Supplement: Supplementary material 3 — The sequence of phylogenetic analysis: the 3-locus concatenated matrix (nuITS-mtSSU-nuLSU) [file mycokeys-120-255-s003.txt]

>A_schleicheri_1_
CAGAGTTGGGGTCTTTCAGGCCCGATCT-CCAACCCTATGTGTACTCACC-TC-GTTGCTTTGGCGGGCCCGGTCGGGGT--GACCCACCCGGTGGCCTTCGGCTTCCCAGTGCCCGTCAGAGACCCATTC-AAAACCT-GTCAATT--GTGCCGTCTGAGT-ATCAATG-CAATAATT--AAAACTTTCAACAACGGATCTCTTGGTTCTGGCATCGATGAAGAACGCAGCGAAATGCGATAAGTAATGTGAATTGCAGAATTCAGTGAATCATCGAATCTTTGAACGCACATTGCGCCTCTCGGTATTCCGGGAGGCATGCCTGTTCGAGCGTCATTTCACCACTCAAGCCATGCTTGACGTTGGGCCC-TCGT-CCCCTTGGGGCGTGCCCGAAAATCAGTGGCGGCACTG-TCCGGCTTCAAGC-GGTATCAATTTGTCC-TCGCTTTGGAAGTTTTGGACCTGAGCCTGCCAGACAACCCTCCCCCTTCTTATCAAGGTTGACCTCGGCGGCGAGTGAAGCGGCAACAGCTCAAATTTGAAATCTGGCCCTTTCAGGGTCCGAGTTGTAATTTGCAGAGGATGCTTCGGGTTCAGCTCCGGTCTAAGTTCCTTGGAACAGGATGTCATAGAGGGTGAGAATCCCGTATGTGACCGGTCGCGATGCCTGTGTGAAGCTCCTTCGACGAGTCGAGTTGTTTGGGAATGCAGCTCAAAACGGGTGGTAAATTTCATCTAAAGCTAAATATTGGCCAGAGACCGATAGCGCACAAGTAGAGTGATCGAAAGATGAAAAGCACTTTGGAAAGAGAGTCAAACAGTACGTGAAATTGTTGAAAGGGAAGCGCTTGCAACCAGACTTGCCTGCAGGCGATCAGCCGGTATTCTTACCGGTGCACTTGCCTGCAGTCAGGCCAGCATCGGTTCGGGTGGCTGGATAAAGTCCACTGGAATGTGGCTCCCCTCGGGGAGTGTTATAGCCAGAGGTGCCATGCAGCCCGCCCGGACCGAGGACCGCGCTTCGGCTAGGATGCTGGCGTAATGGTGGTAAGCGACCCGTCTTGAAACACGGACCAAGGAGTCTAACATCTATGCGAGTGTTTGGGTGTCAAACCCATGCGCGTAATGAAAGTGAACGGAGGTGGGAACCCTCAAGGGTGCACCATCGACCGATCCTGATGTCTTCGGATGGATTTGAGTAAGAGCATAGCTGTTGGGACCCGAAAGATGGTGAACTATGCCTGAATAGGGTGAAGCCAGAGGAAACTCTGGTGGAGGCCCGCAGCGGTTCTGACGTGCAAATCGATCGTCAAATTTGGGTATAGGGGGGAAAGACTAATCGAACCATCCAGCAATTTGGGGGAATGTATAGTGAAAGCTAGTTGTAT----TATTAGTTAATGCAAGATCGACTACGTCGACTAAAGTTCTAGGTAAAATAATGATGATGACAATTTTTTACCTATATGTCTTGACCAAGTCTCGTGCCAGCAGTCGCGGTAATACGTGGAAGACTAGTGTTATTCATCTTTATTAGGTTTAAAGGGTACCTAGACGGTATTTCTAGCCCAAAATAGGGTACGGATTTACTAGAGTTTTATGTGAGGAGGGGAGTACTCGTGGAG-TAGAGATGAAATTTTGTTATACTATGAGGTAACTGGTGGCGGCGAAAGCAACCTTCTATGTATAAACTGACGTTGAGGGACGAAGGCTTGGGTAGCAAATAGGATTAGATACCCTAGTAGTCCAAGCAGACAATTATGAATGCCATAGATTAGATTATTTTTAGTCTATAAATGAAAGTGTAAGCATTCCACCTTAGGAGTAATGTGGCAACACAGGAACTGAAATCATTAGACCGTTTCTGAAACCAGTAGTGAAGTATGTTATTTAATTTGATGGTCCTCAAAAAACCTTACCACAACTTGAATATT----TGTGTTTACAAGAGTTGCACGGCTGTCTTCAGTTAATGTCGTGAGATTTTGGTTAACTCCATT-AATTAACGTAAACCCTTACTTTATT---TTTTTTTTTATAAAGTAGATCGCCTATATATTGGATATGATAAGAGGGACTAAGACAAGTCATCATG
>A_schleicheri_2_
CAGAGTTGGGGTCTTTCAGGCCCGATCT-CCAACCCTATGTGTACTCACCCTC-GTTGCTTTGGCGGGCCCGGTTGGGGT--GACCCACCCGGTGGCCTTCGGCTTCCCAGTGCCCGTCAGAGACCCATTC-AAAATCT-GTTAATA--GTGTCGTCTGGGT-ATCAATG-CAATAATT--AAAACTTTCAACAACGGATCTCTTGGTTCTGGCATCGATGAAGAACGCAGCGAAATGCGATAAGTAATGTGAATTGCAGAATTCAGTGAATCATCGAATCTTTGAACGCACATTGCGCCTCTCGGTATTCCGGGAGGCATGCCTGTTCGAGCGTCATTTCACCACTCAAGCCGTGCTTGACGTTGGGTCC-TCGT-CCCCTTGGGGCGTGCCCGAAAATCAGTGGCGGCACAG-TCCGGCTTCAAGC-GGTATCAATTTGTCC-TCGCTTTGGAAGTTTTGGACCTGAGCCTGCCAGACAACCCTCCCCCTTCTT---AAGGTTGACCTCGGCGGCGAGTGAAGCGGCAACAGCTCAAATTTGAAATCTGGCCCTTTCAGGGTCCGAGTTGTAATTTGCAGAGGATGCTTCGGGTCCAGCTCCGGTCTAAGTTCCTTGGAACAGGACGTCATAGAGGGTGAGAATCCCGTATGTGACCGGTCGCGATGCCCGTGTGAAGCTCCTTCGACGAGTCGAGTTGTTTGGGAATGCAGCTCAAAACGGGTGGTAAATTTCATCTAAAGCTAAATATTGGCCAGAGACCGATAGCGCACAAGTAGAGTGATCGAAAGATGAAAAGCACTTTGGAAAGAGAGTCAAACAGTACGTGAAATTGTTGAAAGGGAAGCGCTTGCAACCAGACTTGCCTGCAGGCGATCAGCCGGTATTCTTACCGGTGCACTTGCCTGCCGTCAGGCCAGCATCGGTTCGGGTGGCTGGATAAAGTCCACTGGAATGTAGCTCCCCTCGGGGAGTGTTATAGCCAGGGGTGCCATGCAGCCCGCCCGGACCGAGGACCGCGCT???????????????????????????????????????????????????????????????????????????????????????????????????????????????????????????????????????????????????????????????????????????????????????????????????????????????????????????????????????????????????????????????????????????????????????????????????????????????????????????????????????CCAGCAATTTGGGGGAATGTATAGCGAAAGCTAGTTGTAT----TATTAGTTAATGCAAGATCGATTACGTCGATTAAAGTTCTAGGTAGAATAATGATGATGACAATTTTTTACCTATATGTCTTGACCAAGTCTCGTGCCAGCAGTCGCGGTAATACGTGGAAGACTAGTGTTATTCATCTTTATTAGGTTTAAAGGGTACCTAGACGGTATTTCTAGCCCAAAATAGGGTACGGATTTACTAGAGTTTTATGTGAGGAGGGGAGTACTCGTAGAG-TAGAGATGAAATTTTATTATACTATGAGGTAACTGGTGGCGGCGAAAGTAACCTTCTATGTATAAACTGACGTTGAGGGACGAAGGCTTGGGTAGCAAATAGGATTAGATACCCTAGTAGTCCAAGCAGACAATTCTGAATGCCATAGATTAGATTCTTTTTGGTCTATAAATGAAAGTGTAAGCATTCCACCTTAGGAGTAATGTGGCAACACAGGAACTGAAATCATTAGACCGTTTCTGAAACCAGTAGTGAAGTATGTTATTTAAATTGATGGTCCACAAAAAACCTTACCACAACTTGAATATT-TTTAATTAATACAAGCGTTGCACGGCTGTCTTCAGTTAATGTCGTGAGATTTTGGTTAACTCCATT-AATTAACGTAAACCCTTACTTTATTT-TTATTTTTTTATAAAGTAGATCGCCTATATATTGGATATGATAAAAGGGACTAAGACAAGTCATCATG
>A_umbilicata 
CAGAGTTAGGGTCTTTCAGGCCCGATCT-CCAACCCTATGTGTACCTACCTTT-GTTGCTTTGGCGGGCCC-GCTGGGGT--GACCCA-CCGGTGGCCTTTGGCTCCCGAGTGCCCGTCAGAGACCCATTC-AAAACCT-GTTAATT--GTGCTGTCTGAGT-ACCAACA-TAATAATT--AAAACTTTCAACAACGGATCTCTTGGTTCTGGCATCGATGAAGAACGCAGCGAAATGCGATAAGTAATGTGAATTGCAGAATTCAGTGAATCATCGAATCTTTGAACGCACATTGCGCCTCTCGGTATTCCGGGAGGCATGCCTGTTCGAGCGTCATTTCACCACTCAAGCCTTGCTTGGTGTTGGGCCC-TCGT-CCCCCGTGGACGTGCCCGGAAATCAGTGGCGGCACAG-CCCGGCTTCAAGCGGTATCAAGTTTATCT-TCGCTTTGGAAG-TTCGGTCCTGAGTCTGCCAGACAACCCCCCTCTTCTATCA-AAGGTTGACCTCGGCGGCGAGTGAAGCGGCAACAGCTCAAATTTGAAATCTGACCCTTTCAGGGTCCGAGTTGTAATTTGCAGAGGATGCTTCGGGTTCGGCTCCGGTCTAAGTTCCTTGGAACAGGACGTCATAGAGGGTGAGAATCCCGTATGTGACCGGCCGCCACGCCCGTGTGAAGCTCCTTCGACGAGTCGAGTTGTTTGGGAATGCAGCTCAAAATGGGTGGTAAATTTCATCTAAAGCTAAATATTGGCCAGAGACCGATAGCGCACAAGTAGAGTGATCGAAAGATGAAAAGCACTTTGGAAAGAGAGTCAAACAGTACGTGAAATTGTTGAAAGGGAAGCGCTTGCAACCAGACTTGCCCGCGGGTGATCAACCGGTATTTTTACCGGTGCACTCGCCCGTGGTCAGGCCAGCATCGGTTTGGGCGGCTGGATAAAGTCCACTGGAATGTAGCTCCTCTCGGGGAGTGTTATAGCCAGAGGTGCCATGCAGCCCGCCCGGACCGAGGACCGCGCTTCGGCTAGGATGCTGGCGTAATGGTTGTAAGCGACCCGTCTTGAAACACGGACCAAGGAGTCTAACATCTATGCGAGTGTTTGGGTGTCAAACCCATGCGCGTAATGAAAGTGAACGGAGGTGGGAACCCTCAAGGGTGCACCATCGACCGATCCTGATGTCTTCGGATGGATTTGAGTAAGAGCATAGCTGTTGGGACCCGAAAGATGGTGAACTATGCCTGAATAGGGTGAAGCCAGAGGAAACTCTGGTGGAGGCTCGCAGCGGTTCTGACGTGCAAATCGATCGTCAAATTTGGGTATAGGGGCGAAAGACTAATCGAACCAT????????TTGGGGGAATGTATAGCGAAAGCTAGTTGTAT----TATTAGTTAATGCAAGATCGACTACGTCGACTAAAGTTCTAGGTAGAATAATGATGATGACAATTTTTTACCTATATGTCTTGACCAAGTCTCGTGCCAGCAGTCGCGGTAATACGTGGAAGACTAGTGTTATTCATCTTTATTAGGTTTAAAGGGTACCTAGACGGTATTTCTAGCCCAAAATAGGGTACGGATTTACTAGAGTTTTATGTGAGGAGGGGAGTACTCGTAGAG-TAGAGATGAAATTTTGTTATACTATGAGGTAACTGGTGGCGGCGAAAGCAACCTTCTATGTATAAACTGACGTTGAGGGACGAAGGCTTGGGTAGCAAATAGGATTAGATACCCTAGTAGTCCAAGCAGACAATTCTGAATGCCATAGATTAGATTATTTTTGGTCTATAAATGAAAGTGTAAGCATTCCACCTTAGGAGTAATGTGGCAACACAGGAACTGAAATCATTAGACCGTTTCTGAAACCAGTAGTGAAGTATGTTATTTAAATTGATGGTCCACAAAAAACCTTACCACAACTTGAATATT-TTCAATTAATACAAGCGTTGCACGGCTGTCTTCAGTTAATGTCGTGAGATTTTGGTTAACTCCATT-AATTAACGTAAACCCTTACTTTATTTTTTATTTTTTTATAAAGTAGATCGCCTATATATTGGATATGATAAGAGGGACTAAGACAAGTCATCATG
>G_qinghaiensis_1___ 
CAGAGTTGGGGTCTTTCAGGCCCAACCTCCCAACCCTATGTGTACCTACATTT-GTTGCTTTGGCGAGCCC-G-TGGGGT--AACCCA-CCGGCGGCGACGTGCCGCCGAGCGCCCGTCAAAGACCCATC--GAACCCC-GTCAGCC--GTGCAGTCCGAGT-ACCGATA-TAATATTTTAAAAACTTTCAACAACGGATCTCTTGGTTCTGGCATCGATGAAGAACGCAGCGAAATGCGATAAGTAATGTGAATTGCAGAATTCAGTGAATCATCGAATCTTTGAACGCACATTGCGCCCTTTGGTATTCCGAGGGGCATGCCTGTTCGAGCGTCATTACACCACTCAAGCTCGGCTTGGTTTTGGGCCC-ACGT-CCCCTGTGGACGGTCCCGGAAATCAGTGGCAATCCAGCCCCGGCTTCAAGCAGTATTAGTTTACCTT-TCGCTTTGGAAGTCCAGG--CCGGGTCGGCCAGACAACCCCCAATTCTTTCCA-ACAGTGGACCTCGG??????????????????????????????????????????????????????????????????????????????????????????????????????????????????????????????????????????????????????????????????????????????????????????????????????????????????????????????????????????????????????????????????????????????????????????????????????????????????????????????????????????????????????????????????????????????????????????????????????????????????????????????????????????????????????????????????????????????????????????????????????????????????????????????????????????????????????????????????????????????????????????????????????????????????????????????????????????????????????????????????????????????????????????????????????????????????????????????????????????????????????????????????????????????????????????????????????????????????????????????????????????????????????????????????????CCAGCAACTTGGGGGAATGTATAGCGAAAGCTAGTTGTATTAACTATTAGTTAATGCAAGATCGACTACGTCGACTAAAGTTCTAGGTAGAATAATGATGATGACAATTTTTTACCTATATGTCTTGACCAAGTCTCGTGCCAGCAGTCGCGGAAATACGTGGAAGACTAGTGTTATTCATCTTTATTAGGTTTAAAGGGTACCTAGACGGTATTTCTAGCCCAAAACAGGGTACGGATTTACTAGAGTTTTATGTGAGGAGGGGAGTACTCGTGGAG-TAGAGATGAAATTTTGTGATACTATGAGGAAACTGGTGGCGGCGAAAGCAACCTTCTATGTATAAACTGACGTTGAGGGACGAAGGCTTGGGTAGCAAATAGGATTAGATACCCTAGTAGTCCAAGCAGACAATTCTGAATGCCATAGATTAGATTCTTTTTGGTCTATAAATGAAAGTGTAAGCATTCCACCTTAGGAGTAATGTGGCAACACAGGAACTGAAATCATTAGACCGTTTCTGAAACCAGTAGTGAAGTATGTTGTTTAATTTGATGGTCCACAAAAAACCTTACCACAATTTGAATATTATTAAATTAATACAAGCGTTGCACGGCTGTCTTTAGTTAATGTCGTGAGATTTTGGTTAACTCCATT-AATTAACGTAAACCCTTACTTTATTT-CTTTTTTTTTATAAAGTAGATCGCCACTATATTGGATATGATAAGAGGGACTAAGACAAGTCATCATG
>G_qinghaiensis_2___ 
CAGAGTTGGGGTCTTTCAGGCCCAACCTCCCAACCCTATGTGTACCTACATTT-GTTGCTTTGGCGAGCCC-G-TGGGGT--AACCCA-CCGGCGGCGACGTGCCGCCGAGCGCCCGTCAAAGACCCATT--GAACCCC-GTCAGCC--GTGCAGTCCGAGT-ACCGATA-TAATATTTTAAAAACTTTCAACAACGGATCTCTTGGTTCTGGCATCGATGAAGAACGCAGCGAAATGCGATAAGTAATGTGAATTGCAGAATTCAGTGAATCATCGAATCTTTGAACGCACATTGCGCCCTTTGGTATTCCGAGGGGCATGCCTGTTCGAGCGTCATTACACCACTCAAGCTCGGCTTGGTTTTGGGCCC-ACGT-CCCCTGTGGACGGTCCCGGAAATCAGTGGCAATCCAGCCCCGGCTTCAAGCAGTATTAGTTTACCTT-TCGCTTTGGAAGTCCAGG--CCGGGTCGGCCAGACAACCCCCAATTCTTTCCA-ACAGTGGACCTCGG??????????????????????????????????????????????????????????????????????????????????????????????????????????????????????????????????????????????????????????????????????????????????????????????????????????????????????????????????????????????????????????????????????????????????????????????????????????????????????????????????????????????????????????????????????????????????????????????????????????????????????????????????????????????????????????????????????????????????????????????????????????????????????????????????????????????????????????????????????????????????????????????????????????????????????????????????????????????????????????????????????????????????????????????????????????????????????????????????????????????????????????????????????????????????????????????????????????????????????????????????????????????????????????????????????CCAGCAACTTGGGGGAATGTATAGCGAAAGCTAGTTGTATTAACTATTAGTTAATGCAAGATCGACTACGTCGACTAAAGTTCTAGGTAGAATAATGATGATGACAATTTTTTACCTATATGTCTTGACCAAGTCTCGTGCCAGCAGTCGCGGAAATACGTGGAAGACTAGTGTTATTCATCTTTATTAGGTTTAAAGGGTACCTAGACGGTATTTCTAGCCCAAAACAGGGTACGGATTTACTAGAGTTTTATGTGAGGAGGGGAGTACTCGTGGAG-TAGAGATGAAATTTTGTGATACTATGAGGAAACTGGTGGCGGCGAAAGCAACCTTCTATGTATAAACTGACGTTGAGGGACGAAGGCTTGGGTAGCAAATAGGATTAGATACCCTAGTAGTCCAAGCAGACAATTCTGAATGCCATAGATTAGATTCTTTTTGGTCTATAAATGAAAGTGTAAGCATTCCACCTTAGGAGTAATGTGGCAACACAGGAACTGAAATCATTAGACCGTTTCTGAAACCAGTAGTGAAGTATGTTGTTTAATTTGATGGTCCACAAAAAACCTTACCACAATTTGAATATTATTAAATTAATACAAGCGTTGCACGGCTGTCTTTAGTTAATGTCGTGAGATTTTGGTTAACTCCATT-AATTAACGTAAACCCTTACTTTATTT-CTTTTTTTTTATAAAGTAGATCGCCACTATATTGGATATGATAAGAGGGACTAAGACAAGTCATCATG
>G_scabra_1___ 
CAGAGTTGGGGTCTTTCAGGCCCAACCTCCCAACCCTATGTGTACCTACCTTT-GTTGCTTTGGCGAGCCC-G-TGGGGT--AAACCA-CCGGCGGCGACGTGCCGCCGAGCGTCCGTCAAAGACCCATC--AAACCCC-GTTAGCC--GTGCAGTCTGAGT-ACCGGTA-TAATATTT--AAAACTTTCAACAACGGATCTCTTGGTTCTGGCATCGATGAAGAACGCAGCGAAATGCGATAAGTAATGTGAATTGCAGAATTCAGTGAATCATCGAATCTTTGAACGCACATTGCGCCCTTTGGTATTCCGAGGGGCATGCCTGTTCGAGCGTCATTACACCACTCAAGCTCGGCTTGGTTTTGGGCCC-ACGT-CCCCCGTAGACGGGCCTGGAAATCAGTGGCCATCCGGCCCCGGCTTCAAGCAGTATTAGTTTACCTT-TCGCTTTGGAAGTCCAGG--CTGGGTCGGCCAGACAACCCCCGATTTTTTCCA-ACAGTGGACCTCGGCGGCGAGTGAAGCGGCAACAGCTCAAATTTGAAATCTGGCTCTTTCGGAGTCCGAGTTGTAATTTGTAGAGGATGCTTCGGGTACGGCTCCGGTCTAAGTCCCTTGGAACAGGGCGTCATAGAGGGTGAGAATCCCGTACGTGACCGGCGACCACGCCCATGTGAAGCTCCTTCGACGAGTCGAGTTGTTTGGGAATGCAGCTCAAAACGGGTGGTAAATTTCATCTAAAGCTAAATATTGGCCAGAGACCGATAGCGCACAAGTAGAGTGATCGAAAGATGAAAAGCACTTTGGAAAGAGAGTTAAACAGTACGTGAAATTGTTGAAAGGGAAGCGCTTGCAACCAGACTTGCCCGTGGGTGATCAGCCGGTATTTTTACCGGTGCACTCGCCCGTGGTCAGGCCAGCATCGGTTTGGGCGGCTGGATAAAGACCCCCGGAACGTAGCTCCTCTCGGGGAGTGTTATAGCCGGGGGTGCAATGCGGCCCGCCCGGACCGAGGACCGCGCT???????????????????????????????????????????????????????????????????????????????????????????????????????????????????????????????????????????????????????????????????????????????????????????????????????????????????????????????????????????????????????????????????????????????????????????????????????????????????????????????????????CCAGCAACTTGGGGGAATGTATAGCGAAAGCTAGTTGTATTAACTATTAGTTAATGCAAGATCGATCACGTCGACTAAAGTTCTAGGTAGAATAATGATGATGACAATTTTTTACCTATATGTCTTGACCAAGTCTCGTGCCAGCAGTCGCGGAAATACGTGGAAGACTAGTGTTATTCATCTTTATTAGGTTTAAAGGGTACCTAGACGGTATTTCTAGCCCAAAACAGGGTACGGATTTACTAGAGTTTTATGTGAGGAGGGGAGTACTCGTGGAG-TAGAGATGAAATTTTGTGATACTATGAGGAAACTGGTGGCGGCGAAAGCAACCTTCTATGTATAAACTGACGTTGAGGGACGAAGGCTTGGGTAGCAAATAGGATTAGATACCCTAGTAGTCCAAGCAGACAATTCTGAATGCCATAGATTAGATTATTTTTGGTCTATAAATGAAAGTGTAAGCATTCCACCTTAGGAGTAATGTGGCAACACAGGAACTGAAATCATTAGACCGTTTCTGAAACCAGTAGTGAAGTATGTTGTTTAATTTGATGGTCCACAAAAAACCTTACCACAATTTGAATATTATTAAATTAATACAAGCGTTGCACGGCTGTCTTTAGTTAATGTCGTGAGAATTTGGTTAACTCCATT-AATTAACGTAAACCCTTACTTTATTTATTTTTTTTTTATAAAGTAGATCGCCACTATATTGGATATGATAAGAGGGACTAAGACAAGTCATCATG
>G_scabra_2___ 
CAGAGTTGGGGTCTTTCAGGCCCAACCTCCCAACCCTATGTGTACCTACCTTT-GTTGCTTTGGCGAGCCC-G-TGGGGT--AAACCA-CCGGCGGCGACGTGCCGCCGAGCGTCCGTCAAAGACCCATC--AAACCCC-GTTAGCC--GTGCAGTCTGAGT-ACCGGTA-TAATATTT--AAAACTTTCAACAACGGATCTCTTGGTTCTGGCATCGATGAAGAACGCAGCGAAATGCGATAAGTAATGTGAATTGCAGAATTCAGTGAATCATCGAATCTTTGAACGCACATTGCGCCCTTTGGTATTCCGAGGGGCATGCCTGTTCGAGCGTCATTACACCACTCAAGCTCGGCTTGGTTTTGGGCCC-ACGT-CCCCCGTAGACGGGCCTGGAAATCAGTGGCCATCCGGCCCCGGCTTCAAGCAGTATTAGTTTACCTT-TCGCTTTGGAAGTCCAGG--CTGGGTCGGCCAGACAACCCCCGATTTTTTCCA-ACAGTGGACCTCGG??????????????????????????????????????????????????????????????????????????????????????????????????????????????????????????????????????????????????????????????????????????????????????????????????????????????????????????????????????????????????????????????????????????????????????????????????????????????????????????????????????????????????????????????????????????????????????????????????????????????????????????????????????????????????????????????????????????????????????????????????????????????????????????????????????????????????????????????????????????????????????????????????????????????????????????????????????????????????????????????????????????????????????????????????????????????????????????????????????????????????????????????????????????????????????????????????????????????????????????????????????????????????????????????????????CCAGCAACTTGGGGGAATGTATAGCGAAAGCTAGTTGTATTAACTATTAGTTAATGCAAGATCGATCACGTCGACTAAAGTTCTAGGTAGAATAATGATGATGACAATTTTTTACCTATATGTCTTGACCAAGTCTCGTGCCAGCAGTCGCGGAAATACGTGGAAGACTAGTGTTATTCATCTTTATTAGGTTTAAAGGGTACCTAGACGGTATTTCTAGCCCAAAACAGGGTACGGATTTACTAGAGTTTTATGTGAGGAGGGGAGTACTCGTGGAG-TAGAGATGAAATTTTGTGATACTATGAGGAAACTGGTGGCGGCGAAAGCAACCTTCTATGTATAAACTGACGTTGAGGGACGAAGGCTTGGGTAGCAAATAGGATTAGATACCCTAGTAGTCCAAGCAGACAATTCTGAATGCCATAGATTAGATTATTTTTGGTCTATAAATGAAAGTGTAAGCATTCCACCTTAGGAGTAATGTGGCAACACAGGAACTGAAATCATTAGACCGTTTCTGAAACCAGTAGTGAAGTATGTTGTTTAATTTGATGGTCCACAAAAAACCTTACCACAATTTGAATATTATTAAATTAATACAAGCGTTGCACGGCTGTCTTTAGTTAATGTCGTGAGAATTTGGTTAACTCCATT-AATTAACGTAAACCCTTACTTTATTTATTTTTTTTTTATAAAGTAGATCGCCACTATATTGGATATGATAAGAGGGACTAAGACAAGTCATCATG
>G_scabra_3___ 
CAGAGTTGGGGTCTTTCAGGCCCAACCTCCCAACCCTATGTGTACCTACCTTT-GTTGCTTTGGCGAGCCC-G-TGGGGT--AAACCA-CCGGCGGCGACGTGCCGCCGAGCGTCCGTCAAAGACCCATC--AAACCCC-GTTAGCC--GTGCAGTCTGAGT-ACCGGTA-TAATATTT--AAAACTTTCAACAACGGATCTCTTGGTTCTGGCATCGATGAAGAACGCAGCGAAATGCGATAAGTAATGTGAATTGCAGAATTCAGTGAATCATCGAATCTTTGAACGCACATTGCGCCCTTTGGTATTCCGAGGGGCATGCCTGTTCGAGCGTCATTACACCACTCAAGCTCGGCTTGGTTTTGGGCCC-ACGT-CCCCCGTGGACGGGCCTGGAAATCAGTGGCCATCCGGCCCCGGCTTCAAGCAGTATTAGTTTACCTT-TCGCTTTGGAAGTCCAGG--CTGGGTCGGCCAGACAACCCCCGA??????????????????????????????????????????????????????????????????????????????????????????????????????????????????????????????????????????????????????????????????????????????????????????????????????????????????????????????????????????????????????????????????????????????????????????????????????????????????????????????????????????????????????????????????????????????????????????????????????????????????????????????????????????????????????????????????????????????????????????????????????????????????????????????????????????????????????????????????????????????????????????????????????????????????????????????????????????????????????????????????????????????????????????????????????????????????????????????????????????????????????????????????????????????????????????????????????????????????????????????????????????????????????????????????????????????????????????????CCAGCAACTTGGGGGAATGTATAGCGAAAGCTAGTTGTATTAACTATTAGTTAATGCAAGATCGATCACGTCGACTAAAGTTCTAGGTAGAATAATGATGATGACAATTTTTTACCTATATGTCTTGACCAAGTCTCGTGCCAGCAGTCGCGGAAATACGTGGAAGACTAGTGTTATTCATCTTTATTAGGTTTAAAGGGTACCTAGACGGTATTTCTAGCCCAAAACAGGGTACGGATTTACTAGAGTTTTATGTGAGGAGGGGAGTACTCGTGGAG-TAGAGATGAAATTTTGTGATACTATGAGGAAACTGGTGGCGGCGAAAGCAACCTTCTATGTATAAACTGACGTTGAGGGACGAAGGCTTGGGTAGCAAATAGGATTAGATACCCTAGTAGTCCAAGCAGACAATTCTGAATGCCATAGATTAGATTCTTTTTGGTCTATAAATGAAAGTGTAAGCATTCCACCTTAGGAGTAATGTGGCAACACAGGAACTGAAATCATTAGACCGTTTCTGAAACCAGTAGTGAAGTATGTTGTTTAATTTGATGGTCCACAAAAAACCTTACCACAATTTGAATATTATTAAATTAATACAAGCGTTGCACGGCTGTCTTTAGTTAATGTCGTGAGAATTTGGTTAACTCCATT-AATTAACGTAAACCCTTACTTTATTTATTTTTTTTTTATAAAGTAGATCGCCACTATATTGGATATGATAAGAGGGACTAAGACAAGTCATCATG
>M_myochroa 
CAGAGCAAGGGTCTTTCAGGCCCGACCT-CCAACCCTGTGTCTACTTACCTTTTGTTGCTTTGGCGGGCCC-GTTGGGGA--AACTCA-CCGGCGG-CCTCGGCCGCCGAGCGCCCGCCGGAGAAATATCA-AAACTCG-ATTAATT--ATGCCGTCTGAGT-ATCAATA-CAATAGTT--AAAACTTTCAACAACGGATCTCTTGGTTCTGGCATCGATGAAGAACGCAGCGAAATGCGATAAGTAATGTGAATTGCAGAATTCAGTGAATCATCGAATCTTTGAACGCACATTGCGCCCCTTGGTATTCCGGGGGGCATGCCTGTTCGAGCGTCATTGCACCACTCAAGCTCAGCTTGGTATTGGGCCT-TCGTCCCCCCGCGGACGGGCCTGGAACTCAGTGGCGGCACGG-CCCGGCTTCAAGC-GTAGTAACTTAACCG-TCGCTTTGGAAGCTCCGGGCCCGGGCCTGCC????????????????????????????????????????????????????????????????????????????????????????????????????????????????????????????????????????????????????????????????????????????????????????????????????????????????????????????????????????????????????????????????????????????????????????????????????????????????????????????????????????????????????????????????????????????????????????????????????????????????????????????????????????????????????????????????????????????????????????????????????????????????????????????????????????????????????????????????????????????????????????????????????????????????????????????????????????????????????????????????????????????????????????????????????????????????????????????????????????????????????????????????????????????????????????????????????????????????????????????????????????????????????????????????????????????????????????????????????????????CAGCAATTTGGGGGAATGTATAGCGAAAGCTAGTTGTATTAACTATTAGTTAATGCAAAATCGATTATGTCGAATAAAGTTCTAGGTAGAATAACGATTATGACAATTTTCTACCTATATGTCTTGACCAAACCTCGTGCCAGCAGTCGCGGTAATACGTGGAAGACTAGTGTTATTCATCTTTAATAGGTTTAAAGGGTACCTAGACGGTTTTTCTAGCCCAAAATAGGGTACAGATTTACTAGAGTTTTATGTGAGGAGGGGAGTACTTATGGAGTTAGAGATGAAATTCTGTTATACTATAAGGAAACTGGTGGTGGCGTAAGCAACCTTCTATGTATAAACTGACGTTGAGGGACGAAGGCTTGGGTAGCAAATAGGATTAGATACCCTAGTAGTCCAAGCAGACAATCCTGAATGCCATAGATTAGATTATTTTTGGTCTATAAATGAAAGTGTAAGCATTCCACCTCAAGAGTAATGTGGCAACACAGGAACTGAAATCATTAGACCGTTTCTGAAACCAGTAGTGAAGTATGTTATTTAATTCGATGATCCGCGAAAAACCTCACCACAATTTGAATATTATTAAAATAATACAAGCGTTGCACGGCTGTCTTCAGTTAATGTCGTGAGATTTTGGTTAATTCCATTAAATTAACGTAAACCCTTACTTTATTTATTTTTTTTTTATAAAGTAGTTCGCCATTATATTGGATATGATAAGAGGGACTA???????????????
>M_rhagadiza 
CAGAGCAAGGGTCTTTCAGGCCCGACCT-CCCACCCGGTGTCTATCTACCTTT-GTTGCTTTGGCGGGCCC-GCTGGGGA--GACCCA-CCGGCGG-CCCCGGCTGCCGAGCGCCCACCAGAGACCTACC--AAACTCG-ATTAATC--GTGTCGTCTGAGTAACCAACA-CAATAGTT--AAAACTTTCAACAACGGATCTCTTGGTTCTGGCATCGATGAAGAACGCAGCGAAATGCGATAAGTAATGTGAATTGCAGAATTCAGTGAATCATCGAATCTTTGAACGCACATTGCGCCCCTTGGTATTCCGGGGGGCATGCCTGTTCGAGCGTCATTACACCACTCAAGCTCGGCTTGGTATTGGGCCT-TCGT-CCCCCGCGGACGGGCCTGGAACCCAGTGGCGGCACAG-CCCGGCTTCAAGC-GTAGTAACTTAACCG-TCGCTTTGGAAGCCCCGGGCCTGGGCCTGCCAGACAACCCCCAATTTTTTC--AAA????????????CGGCGAGTGAAGCGGCAACAGCTCAAATTTGAAATCTGGCCCTTGCAGGGTCCGAGTTGTAATTTGTAGAGGATGCTTCGGGTCCGGCTCCGGTCTAAGTTCCTTGGAACAGGACGTCACAGAGGGTGAGAATCCCGTACGTGACCGGCCGCCACGCCCGTGTGAAGCTCCTTCGACGAGTCGAGTTGTTTGGGAATGCAGCTCAAAATGGGTGGTAAATTTCATCTAAAGCTAAATACCGGCCAGAGACCGATAGCGCACAAGTAGAGTGATCGAAAGATGAAAAGCACTTTGGAAAGAGAGTTAAAAAGTACGTGAAATTGTTGAAAGGGAAGCGCTTGCAACCAGACTTGCCCGCGGGTGATCAGCCGGTATTCTTACCGGTGCACTCGCCCGTGGTCAGGCCAGCATCGGTTTGGGCGGCTGGACAAAGGCCCCCGGAATGTAGCTCCTCTCGGGGAGTGTTATAGCCGGAGGTGCAATGCAGCCAGCCCGGACCGAGGACCGCGCTTCGGCTAGGATGC??????????????????????????????????????????????????????????????????????????????????????????????????????????????????????????????????????????????????????????????????????????????????????????????????????????????????????????????????????????????????????????????????????????????????????????????????????????????????????????CCAGCAATTTGGGGGAATGTATAGCGAAAGCTAGTTGTATTAACTATTAGTTAATGCAAAATCGACTACGTCGAATAAAGTTCTAGGTAGAATAATGATTATGACAATTTTCTACCTATATGTCTTGACCAAATCTCGTGCCAGCAGTCGCGGTAATACGTGGAAGACTAGTGTTATTCATCTTTAATAGGTTTAAAGGGTACCTAGACGGTTTTTCTAGCCCAAAATAGGGTACAGATTTACTAGAGTTTTATGTGAGGAGGGGAGTACTTATGGAG-TAGAGATGAAATTCTGTTATACTATAAGGAGACTGGTGGCGGCAAAAGCAACCTTCTATGTATAAACTGACGTTGAGGGACGAAGGCTTGGGTAGCAAATAGGATTAGATACCCTAGTAGTCCAAGGAGACAATCCTGAATGCCATAGATTAGATTATTTTTGGTCTATAAATGAAAGTGTAAGCATTCCACCTCAAGAGTAATGTGGCAACACAGGAACTGAAATCATTAGACCGTTTCTGAAACCAGTAGTGAAGTATGTTATTTAATTCGAAGATCCACGAAAAACCTCACCACAATTTGAATATTTTTAAAATAATACAAGCGTTGCACGGCTGTCTTCAGTTAATGTCGTGAGATTTTGGTTAATTCCATTAAATTAACGTAAACCCTTACTTTATTTA-TTTTTCTTTATAAAGTAGTTCGCCATTATATTGGATATGATAACAGGGACTAAGACAA?????????
>M_scabrida 
CAGAGCAAGGGTCTTCAAGGCCTGACCT-CCAACCCTGTGTCTATCTACCTTT-GTTGTTTTGGCGGGCCC-GTTGGGGA--GACCCA-CCGGTGG-CCCCGGCTGCCGAGCGCCCGCCAGAGACCTACC--AAACTCG-ATTAATC--GTGTCGTCTGAGT-ATCAATA-CAATAGTT--AAAACTTTCAACAACGGATCTCTTGGTTCTGGCATCGATGAAGAACGCAGCGAAATGCGATAAGTAATGTGAATTGCAGAATTCAGTGAATCATCGAATCTTTGAACGCACATTGCGCCCCTTGGTATTCCGGGGGGCATGCCTGTTCGAGCGTCATTGCACCACTCAAGCTCAGCTTGGTATTGGGCCT-CCGT-CCCCCGCGGACTGGCCCGGAACTCAGTGGCGGCACAG-CCCGGCTTCAAGC-GTAGTCACTTAACCG-TCGCTTTGGAAGCTTCGGGCCTGGGCCTGCCAGACAACCCCCAATCTTCTC--AAA????????????CGGCGAGTGAAGCGGCAACAGCTCAAATTTGAAATCTGGCCCTTGCAGGGTCCGAGTTGTAATTTGTAGAGGATGCTTCGGGTTCGGCTCCGGTCTAAGTTCCTTGGAACAGGACGTCACAGAGGGTGAGAATCCCGTACGTGACCGGCCGCCATGCCCGTGTGAAGCTCCTTCGACGAGTCGAGTTGTTTGGGAATGCAGCTCAAAATGGGTGGTAAATTTCATCTAAAGCTAAATACCGGCCAGAGACCGATAGCGCACAAGTAGAGTGATCGAAAGATGAAAAGCACTTTGGAAAGAGAGTTAAAAAGTACGTGAAATTGTTGAAAGGGAAGCGCTTGCAATCAGACTTGCCCGCGGGTGATCAGCCGGTATTCTTACCGGTGCACTCGCCCGTGGTCAGGCCAGCATCGGTTTGGGCGGCTGGACAAAGGCCCCCGGAATGTAGCTCCTCTCGGGGAGTGTTATAGCCGGAGGTGCAATGCAGCCAGCCCGGACCGAGGACCGCGCT???????????????????????????????????????????????????????????????????????????????????????????????????????????????????????????????????????????????????????????????????????????????????????????????????????????????????????????????????????????????????????????????????????????????????????????????????????????????????????????????????????CCAGCAATTTGGGGGAATGTATAGCGAAAGCTAGTTGTATTAACTATTAGTTAATGCAAGATCGACTATGTCGAATAAAGTTCTAGGTAGAATAATGATTATGACAATTTTCTACCTATATGTCTTGACCAAATCTCGTGCCAGCAGTCGCGGTAATACGTGGAAGACTAGTGTTATTCATCTTTAATAGGTTTAAAGGGTACCTAGACGGTTTTTCTAGCCCAAAACAGGGTACAGATTTACTAGAGTTTTATGTGAGGAGGGGAGTACTTATGGAG-TAGAGATGAAATTTAGTTATACTATAAGGAAACTGGTGGCGGCAAAAGCAACCTTCTATGTATAAACTGACGTTGAGGGACGAAGGCTTGGGTAGCAAATAGGATTAGATACCCTAGTAGTCCAAGCAGACAATCCTGAATGCCATAGATTAGATTATTTTTGGTCTATAAATGAAAGTGTAAGCATTCCACCTCAAGAGTAATGTGGCAACACAGGAACTGAAATCATTAGACCGTTTCTGAAACCAGTAGTGAAGTATGTTATTTAATTCGATGATCCGCGAAAAACCTCACCACAATTTGAATATTATTAAAATAATACAAGCGTTGCACGGCTGTCTTCAGTTAATGTCGTGAGATTTTGGTTAATTCCATTAAATTAACGTAAACCCTTACTTTATTTATTTTTTTTTTATAAAGTAGTTCGCCATTATATTGGATATGATAACAGGGACTAAGACAAGTCATCATG
>M_smaragdula 
AAGAGCTAGGGTCTTTCAGGCCCGACCT-CCAACCCTGTGTCTACTTACCTTTCGTTGCTTTGGCGGGCCC-GCTGGGGA--AACCCA-CCGGTGG-CCTCGGCTGCCGAGCGCCCGTCGGGGAAACATCA-AAACTCG-ATGAATT--ATGCAGTCTGAGT-ACCAACA-CAATAGTT--AAAACTTTCAACAACGGATCTCTTGGTTCTGGCATCGATGAAGAACGCAGCGAAATGCGATAAGTAATGTGAATTGCAGAATTCAGTGAATCATCGAATCTTTGAACGCACATTGCGCCCCCTGGTATTCCGGGGGGCATGCCTGTTCGAGCGTCATTGCACCACTCAAGCTCAGCTTGGTATTGGGCCT-CCGTCCCCCCGCGGACGGGCCTGGAAACCAGCGGCGGCGCAG-CCCGGCTTCAAGC-GTAGTAACTTAACCG-TCGCTTTGGAAGCTCCGGGCCTGGGCCTGCCAGATAACCCCCAATCTTCTC--AAA????????????CGGCGAGTGAAGCGGCAACAGCTCAAATTTGAAATCTGGCCCTCGCAGGGTCCGAGTTGTAATTTGTAGAGGATGCTTCGGGTTCGGCTCCGGTCTAAGTTCCTTGGAACAGGACGTCACAGAGGGTGAGAATCCCGTACGTGACCGGCCGCCACGCCCGTGTGAAGCTCCTTCGACGAGTCGAGTTGTTTGGGAATGCAGCTCCAAATGGGTGGTAAATTTCATCTAAAGCTAAATACTGGCCAGAGACCGATAGCGCACAAGTAGAGTGATCGAAAGATGAAAAGCACTTTGGAAAGAGAGTTAAAAAGTACGTGAAATTGTTGAAAGGGAAGCGCTTGCAACCAGACTTGCCCGCGGGTGATCAGCCGGTATTCTTACCGGTGCACTCGCCCGTGGTCAGGCCAGCATCGGTTTGGGCGGCTGGACAAAGGCCTCCGGAATGTAGCTCT??????????????????????????????????????????????????????????????????????????????????????????????????????????????????????????????????????????????????????????????????????????????????????????????????????????????????????????????????????????????????????????????????????????????????????????????????????????????????????????????????????????????????????????????????????????????????????????????????CCAGCAATTTGGGGGAATGTATAGCGAAAGCTAGTTGTATTAACTATTAGTTAATGCAAAATCGATTATGTCGAATAAAGTTCTAGGTAGAATAATGATTATGACAATTTTCTACCTATATGTCTTGACCAAACCTCGTGCCAGCAGTCGCGGTAATACGTGGAAGACTAGTGTTATTCATCTTTAATAGGTTTAAAGGGTACCTAGACGGTTTTTCTAGCCCAAAATAGGGTACAGATTTACTAGAGTTTTATGTGAGGAGGGGAGTACTTATGGAGTTAGAGATGAAATTCTGTCATACTATAAGGAAACTGGTGGCGGCGTAAGCAACCTTCTAAGTATAAACTGACGTTGAGGGACGAAGGCTTGGGTAGCAAATAGGATTAGATACCCTAGTAGTCCAAGCAGACAATCCTGAATGCCATAGATTAGATTATTTTTGGTCTATAAATGAAAGTGTAAGCATTCCACCTCAAGAGTAATGTGGCAACACAGGAACTGAAATCATTAGACCGTTTCTGAAACCAGTAGTGAAGTATGTTATTTAATTCGATGATCCGCGAAAAACCTCACCACAATTTGAATATTATTAAAATAATACAAGCGTTGCACGGCTGTCTTCAGTTAATGTCGTGAGATTTTGGTTAATTCCATTAAATTAACGTAAACCCTTACTTTATTTA--TTTTTTTTATAAAGTAGTTCGCCATTATATTGGATATGATAACAGGGACTAAGACAAGTCATCATG
>M_tangerina 
AAGAGCAAGGGTCTTTTAGGCCCGACCT-CCAACCCCGTGTCTATTTACCTTTCGTTGCTTTGGCGGGCCC-GCTGGGGA--AACCCA-CCGGTGG-CCTCGGCTGCTGAGCGCCCGTCGGGGAAACATCA-AAACTCG-ATTAATT--ATGCAGTCTGAGT-ACCAATA-CAATAGTT--AAAACTTTCAACAACGGATCTCTTGGTTCTGGCATCGATGAAGAACGCAGCGAAATGCGATAAGTAATGTGAATTGCAGAATTCAGTGAATCATCGAATCTTTGAACGCACATTGCGCCCCCTGGTATTCCGGGGGGCATGCCTGTTCGAGCGTCATTGCACCACTCAAGCTCAGCTTGGTATTGGGCCTCCCGTCCCCCCGCGGACGGGCCTGGAAACCAGTGGCGGCGCAG-CCCGGCTTCAAGC-GTAGTAACTTAACCG-TCGCTTTGGAAGCTCCGGGCCTGGGCCTGCCAGACAACCCCCAATCTTCTC--AAA?????????????????????????????????????????????????????????????????????????????????????????????????????????????????????????????????????????????????????????????????????????????????????????????????????????????????????????????????????????????????????????????????????????????????????????????????????????????????????????????????????????????????????????????????????????????????????????????????????????????????????????????????????????????????????????????????????????????????????????????????????????????????????????????????????????????????????????????????????????????????????????????????????????????????????????????????????????????????????????????????????????????????????????????????????????????????????????????????????????????????????????????????????????????????????????????????????????????????????????????????????????????????????????????????????????????????????????????GGGGAATGTATAGCGAAAGCTAGTTGTATTAACTATTAGTTAATGCAAAATCGATTATGTCGAATAAAGTTCTAGGTAGAATAATGATTATGACAATTTTCTACCTATATGTCTTGACCAAACCTCGTGCCAGCAGTCGCGGTAATACGTGGAAGACTAGTGTTATTCATCTTTAATAGGTTTAAAGGGTACCTAGACGGTTTTTCTAGCCCAAAATAGGGTACAGATTTACTAGAGTTTTATGTGAGGAGGGGAGTACTTATGGAGTTAGAGATGAAATTCTGTCATACTATAAGGAAACTGGTGGCGGCGTAAGCAACCTTCTAAGTATAAACTGACGTTGAGGGACGAAGGCTTGGGTAGCAAATAGGATTAGATACCCTAGTAGTCCAAGCAGACAATCCTGAATGCCATAGATTAGATTATTTTTGGTCTATAAATGAAAGTGTAAGCATTCCACCTCAAGAGTAATGTGGCAACACAGGAACTGAAATCATTAGACCGTTTCTGAAACCAGTAGTGAAGTATGTTATTTAATTCGATGATCCGCGAAAAACCTCACCACAATTTGAATATTATTAAAATAATACAAGCGTTGCACGGCTGTCTTCAGTTAATGTCGTGAGATTTTGGTTAATTCCATT????????????????????????????????????????????????????????????????????????????????????????????????
>Po_simplex___ 
CAGAGTTAGGGTCTTTCAGGCCCGATCT-CCAACCCTATGTGTACCTACCTCT-GTTGCTTTGGCGGGCCG-GTTGGGGC--GACCCA-CCGGTGGCCTTCGGCTCCCGAGTGCCCGTCAGAGACCCATC--CAAACCT-GTCAATT--GTGTCGTCTGAGT-ACCAACT-TAATAATT--AAAACTTTCAACAACGGATCTCTTGGTTCTGGCATCGATGAAGAACGCAGCGAAATGCGATAAGTAATGTGAATTGCAGAATTCAGTGAATCATCGAATCTTTGAACGCACATTGCGCCTCTCGGTATTCCGGGAGGCATGCCTGTTCGAGCGTCATTACACCACTCAAGCTCGGCTTGGTGTTGGGCCC-TCGT-CCCCCGCGGACGTGCCCGGAAATCAGTGGCGGCGCAG-CCCGGCTTCAAGC-GCATCAGTCGTAACA-ACGCTTTGGAAG-TCCGGGTCTGGGTCTGCCAGACAACCCCACCATTTATC---AAGGTTGACCTCGGCGGCGAGTGAAGCGGCAACAGCTCAAATTTGAAATCTGGCTCTTTCAGGGTCCGAGTTGTAATTTGCAGAGGATGCTTCGGGTTCGGCTCCGGTCTAAGTTCCTTGGAACAGGACGTCATAGAGGGTGAGAATCCCGTATGTGACCGGTCGCCACGCCCGTGTGAAGCTCCTTCGACGAGTCGAGTTGTTTGGGAATGCAGCTCAAAATGGGTGGTAAATTTCATCTAAAGCTAAATATTGGCCAGAGACCGATAGCGCACAAGTAGAGTGATCGAAAGATGAAAAGCACTTTGGAAAGAGAGTCAAACAGTACGTGAAATTGTTGAAAGGGAAGCGCTTGCAATCAGACTTGCCCGCGGGTGATCAGCCGGTATTCTTACCGGTGCACTCGCCCGTGGTCAGGCCAGCATCGGTTCGGGCGGCTGGATAAAGTCCACCGGAACGTAGCTCCCCTCGGGGAGTGTTATAGCCGGAGGTGCCATGCAGCCCGCCCGGACCGAGGACCGCGCT???????????????????????????????????????????????????????????????????????????????????????????????????????????????????????????????????????????????????????????????????????????????????????????????????????????????????????????????????????????????????????????????????????????????????????????????????????????????????????????????????????CCAGCAATTTGGGGGAATGTATAGCGAAAGCTAGTTGTAT----TATTAGTTAATACAAGATCGACTATGTCGACTAAAGTTCTAGGTAGAATAATGATGATGACAATTTTTTACCTATATGTCTTGACCAAACCTCGTGCCAGCAGTCGCGGTAATACGTGGAAGACTAGTGTTATTCATCTTTATTAGGTTTAAAGGGTACCTAGACGGTATTTCTAGCCCAAAATAGGGTACGGATTTACTAGAGTTTTATGTGAGGAGGGGAGTACTCATGGAG-TAGAGATGAAATTTTGTTATACTATGAGGTAACTGGTGGCGGCGAAAGCAACCTTCTATGTATAAACTGACGTTGAGGGACGAAGGCTTGGGTAGCAAATAGGATTAGATACCCTAGTAGTCCAAGCAGACAATTCTGAATGCCATAGATTAGATTATTTTTGATCTATAAATGAAAGTGTAAGCATTCCACCTTAGGAGTAATGTGGCAACACAGGAACTGAAATCATTAGACCGTTTCTGAAACCAGTAGTGAAGTATGTTATTTAAATTGTTGGTCCACAAAAAACCTTACCACAACTTGAATATTGTTAAATTAATACAAGAGTTGCACGGCTGTCTTCAGTTAATGTCGTGAGATTGTGGTTAACTCCATT-AATTAACGTAAACCCTTACTTTATTTCTTTTTTTTTTATAAAGTAGATCGCCAATATATTGGATATGATAAGAGGGACTAAGACAAGTCATCATG
>Po_subfuscescens___ 
CAGAGTTAGGGTCTTCCAGGCCCGATCT-CCAACCCTTTGTGTACCTACCTTT-GTTGCTTTGGCGGGCCC-GTTGGGGC--GACCCA-CCGGTGGCCTTTGGCTTCCGAGTGCCCGTCAGAGACCCTTC--CAAACCT-GTCAATT--GTGTCGTCTGAGT-ACCAATT-CAATAATT--AAAACTTTCAACAACGGATCTCTTGGTTCTGGCATCGATGAAGAACGCAGCGAAATGCGATAAGTAATGTGAATTGCAGAATTCAGTGAATCATCGAATCTTTGAACGCACATTGCGCCTCTCGGTATTCCGGGAGGCATGCCTGTTCGAGCGTCATTACACCACTCAAGCTCGGCTTGGTGTTGGGCCC-TCGT-CCCTCGCGGACGTGCCCGGAAATCAGTGGCGGCGCAG-CCCGGCTTCAAGC-GCATCAGTCGTAACA-ACACTTTGGAAG-TCCGGGTCTGGGTCTGCCAGACAACCCCATCATTTTAT--CATGGTTGACCTCGGCGGCGAGTGAAGCGGCAACAGCTCAAATTTGAAATCTGGCTCTTTCAGGGTCCGAGTTGTAATTTGCAGAGGATGCTTCGGGTTCGGCTCCGGTCTAAGTTCCTTGGAACAGGACGTCATAGAGGGTGAGAATCCCGTATGTGACCGGTCGCCACGCCCGTGTGAAGCTCCTTCGACGAGTCGAGTTGTTTGGGAATGCAGCTCAAAATGGGTGGTAAATTTCATCTAAAGCTAAATATTGGCCAGAGACCGATAGCGCACAAGTAGAGTGATCGAAAGATGAAAAGCACTTTGGAAAGAGAGTCAAACAGTACGTGAAATTGTTGAAAGGGAAGCGCTTGCAATCAGACTTGCCCGCGGGTGATCAGCCGGTATTCTTACCGGTGCACTCGCCCGTGGTCAGGCCAGCATCGGTTCGGGCGGCTGGATAAAGTCCACCGGAACGTAGCTCCCCTCGGGGAGTGTTATAGCCGGAGGTGCCATGCAGCCCGCCCGGACCGAGGACCGCGCT???????????????????????????????????????????????????????????????????????????????????????????????????????????????????????????????????????????????????????????????????????????????????????????????????????????????????????????????????????????????????????????????????????????????????????????????????????????????????????????????????????CCAGCAATTTGGGGGAATGTATAGCGAAAGCTAGTTGTAT----TATTAGTTAATACAAGATCGACTATGTCGACTAAAGTTCTAGGTAGAATAATGATGATGACAATTTTTTACCTATATGTCTTGACCAAACCTCGTGCCAGCAGTCGCGGTAATACGTGGAAGACTAGTGTTATTCATCTTTATTAGGTTTAAAGGGTACCTAGACGGTATTTCTAGCCCAAAATAGGGTACGGATTTACTAGAGTTTTATGTGAGGAGGGGAGTACTCGTGGAG-TAGAGATGAAATTTTGTTATACTATGAGGTAACTGGTGGCGGCGAAAGCAACCTTCTATGTATAAACTGACGTTGAGGGACGAAGGCTTGGGTAGCAAATAGGATTAGATACCCTAGTAGTCCAAGCAGACAATTCTGAATGCCATAGATTAGATTATTTTTGATCTATAAATGAAAGTGTAAGCATTCCACCTTAGGAGTAATGTGGCAACACAGGAACTGAAATCATTAGACCGTTTCTGAAACCAGTAGTGAAGTATGTTATTTAAATTGTTGGTCCACAAAAAACCTTACCACAACTTGAATATTGTTAAATTAATACAAGAGTTGCACGGCTGTCTTCAGTTAATGTCGTGAGATTGTGGTTAACTCCATT-AATTAACGTAAACCCTTACTTTATTTC-TTTTTTTTTATAAAGTAGATCGCCAATATATTGGATATGATAAGAGGGACTAAGACAAGTCATCATG
>ZYJ1_Pleopsidium_corrugatulum 
TAGAGTTAGGGTCTTCCGGGCCCCACCT-CCAACCCCATGTCTATCTATCTCT-GTTGCTTTGACGGGCCG-ATCGGGGA--GACCCA-CCGGTGG-CTCCGGCTGCCGAGTGCCTGTCGGAGACCCATC--AAACTCTGGTTAATG--ATGCTGTCTGAGT-GACAATA-CAATAGTG--AAAACTTTCAACAACGGATCTCTTGGTTCTGGCATCGATGAAGAACGCAGCGAAATGCGATAAGTAATGTGAATTGCAGAATTCAGTGAACCATCGAATCTTTGAACGCACATTGCGCCCTTTGGTATTCCGAGGGGCATGCCTGTTCGAGCGTCATTACACCACTCAAGCCCGGCTTGATGTTGGGCCT--TGT-CCTGCGCGGACTTGCCTGAAACTCAGTGGCGACGCAG-CTCGACTTCAAGC-GTAGTAACTTAACCG-TCGCTTTGGAAGCCTCGGGTCTGGGTCTGCCGGACGACCCCC?????????????????????????????????????GCGGCAACAGCTCAAATTTGAAATCTGGCCCTTCCGGGGTCCGAGTTGTACTTTGTAGAGGATGCTTTGGGTACGGCTCCGGTCTAAGTTCCTTGGAACAGGACGTCATAGAGGGTGAGAGTCCCGTATGTGACTGGCCGCCACGCTCATGTGAAGCTCCTTCGATGAGTCGAGTTGTTTGGGAATGCAGCTCAAAACGGGTGGTAAATTTCATCTAAAGCTAAATACCGGCCAGAGACCGATAGCGCACAAGTAGAGTGATCGAAAGATGAAAAGCACTTTGGAAAGAGAGTTAAAGAGTACGTGAAATTGTTGAAAGGGAAGCGCTTGCAACCAGACTTGTCCGCGGGTGATCAGCCGGTATTCTTACCGGTGCACTCACCCGTGGTCAGGCCAGCATCGGTTTGGGCGGTTGGATAAACGCCCCTGGAACGTAGCTCCTCCCGGGGAGTGTTATAGCCTGGGGTGCAATGCGGCCTGCCCAGACCGAGGACCGCGCTTCGGCTAGGGTGCTGGCGTAATGGTTGTAAGCGACCCGTCTTGAAACACGGACCAAGGAGTCTAACATCTATGCGAGTGTTTGGGTGTCAAACCCATGCGCGTAATGAAAGTGAACGGAGGTGGGAACCTTCCGGGGTGCACCATCGACCGATCCTGATGTCTTCGGATGGATTTGAGTAAGAGCATGGCTGTTGGGACCCGAAAGATGGTGAACTATGCCTGAATAGGGTGAAGCCAGAGGAAACTCTGGTGGAGGCTCGCAGCGGTTCTGACGTGCAAATCGATCGTCAAATTTGGGTATAGGGGCGAAAGACTAATCGAACCATCCAGCAACTTGGGGGAATGTATAGCGAAAGCTAGTTGTATTAACTATTAGTTAATGCAAGATCGATTACGTCGAATAAAGTTCTAGGTAGAATAATGATGATGACAATTTTTTACCTATATGTCTTGACCAAATCTCGTGCCAGCAGTCGCGGAAATACGTGGGAGACTAGTGTTATTCATCTTTAATAGGTTTAAAGGGTACCTAGACGGTATTTCTAGCCCAAAATAGGGTACGGATTTACTAGAGTTTTATGTGAGGAGGGGAGTACTTGTGGAG-TAGAGATGAAATTTTTTTATACTATGAGGAAACTGGTGGCGGCGAAAGCAACCTTCTATATATAAACTGACGTTGAGGGACGAAGGCTTGGGTAGCAAATAGGATTAGATACCCTAGTAGTCCAAGCAGACAATTCTGAATGCCATAGATTAGATTATTTTTGGTCTATAAATGAAAGTGTAAGCATTCCACCTCAAGAGTAATGTGGCAACACAGGAACTGAAATCATTAGACCGTTTCTGAAACCAGTAGTGAAGTATGTTATTTAATTCGATGATCCTCGAAAAACCTTACCACAATTTGAATATTTGTAAATTCATACAAGCGTTGCACGGCTGTCTTCAGTTAATGTCGTGAGATTTTGGTTAACTCCATTAAATTAACGTAAACCCTTACTTTATTTA-TTTTTTTATATAAAGTAGTTCGTCGCTATATTGGTTATGATAAAAGGGACTAAGACAAGTCATCATG
>17-55117_Pleopsidium_discurrens 
CCGAGTTAGGGTCCTCCGGGCCTGACCT-CCAACCCTATGTCTTCACATCTTT-GTTGCTTTGACGGGCCT-GCTGGAA---ACCCCA-CCGGTGG-CTCCCGCTTCCGAGCGCCCGTCAGAGACCCATC--AAACTTC-GTCAATC--GTGTAGTCCAAGT-ACCGATG-CAATAGTT-AAAAACTTTCAACAACGGATCTCTTGGTTCTGGCATCGATGAAGAACGCAGCGAAATGCGATAAGTAATGTGAATTGCAGAATTCAGTGAATCATCGAATCTTTGAACGCACATTGCGCCCTTTGGTATTCCGAGGGGCATGCCTGTTCGAGCGTCATTACACCACTCAAGCGTAGCTTGGCATTGGGCCC--CGT-CCCCAGAGGGCGCGCCCGGAACTCAGTGGCGGCACAG-CTCGGCTTCAAGC-GCAGTAGATTAACCG-TCGTTTTGGAAGTCCTGGGCCTGCGCCTGCCAGACAACCCCCATGTTTCTC--AAAGGTTGACCTCGGCGGCGAGTGAAGCGGCAACAGCTCAAATTTGAAATCTGGCCCTTGCGGGGTCCGAGTTGTGATTTGGAGAGGATGCTTCGGGTACGGCTCCGGTTCAAGTTCCTTGGAACAGGACGTCCTAGAGGGTGAGAATCCCGTATGCCACCGGCCTCCACGCCCGTGTGAAGCTCCTTCGACGAGTCGAGTTGTTTGGGAATGCAGCTCAAAATGGGTGGTAAATTTCATCTAAAGCTAAATACCGGCCAGAGACCGATAGCGCACAAGTAGAGTGATCGAAAGATGAAAAGCACTTTGGAAAGAGAGTTAAAAAGTACGTGAAATTGTTGAAAGGGAAGCGCTTGCGACCAGACTTGCCCGCGGGCGATCAGCCGGTATTCTTACCGGTGCACTCGCCCGTGGTCAGGCCAGCATCGGTTTGGGCGGCTGGATAAAGGTCCCCGGAACGTAGTTCCCCTCGGGGAGTGTTATAGCCGGGGACGCAATGCAGCCCGCCCGGACCGAGGACCGCGCTTCGGCTAGGATGCTGGCGTAATGGTTGTAAGCGACCCGTCTTGAAACACGGACCAAGGAGTCTAACATCTATGCGAGTGTTTGGGTGTCAAACCCATGCGCGTAATGAAAGTGAACGGAGGTGGGAACCCTCAAGGGTGCACCATCGACCGATCCTGATGTCTTCGGATGGATTTGAGTAAGAGCATAGCTGTTGGGACCCGAAAGATGGTGAACTATGCCTGAATAGGGTGAAGCCAGAGGAAACTCTGGTGGAGGCTCGCAGCGGTTCTGACGTGCAAATCGATCGTCAAATTTGGGTATAGGGGCGAAAGACTAATCGAACCATCCAGCAATTTGGGGGAATGTATAGCGAAAGCTAGTTGTGTTAACTATTAGTTAATGCAGGATCGGCTATGCCGAATAAAGTTCTAGGTAGAATAATGATGATGACAATTTTTTACCTATATGTCTTGACCAAATCACGTGCCAGCAGTCGCGGTAATACGTGAAAGACTAGTGTTATTCATCTTTAATAGGTTTAAAGGGTACCTAGACGGTATTTTTAGCCCAAAATAGGGTACGGATTTACTAGAGTTTTATGTGAGGAGGGGAGTACTTATGGAG-TAGAGATGAAATTTTTTTATACTGTGAGGTAACTGGTGGCGGCGAAAGCAACCTTCTATGTATAAACTGACGTTGAGGGACGAAGGCTTGGGTAGCAAATAGGATTAGATACCCTAGTAGTCCAAGCAGACAATTCTGAATGCCATAGATTAGATTCTTTTTGGTCTATAAATGAAAGTGTAAGCATTCCACCTCAAGAGTAATGTGGCAACACAGGAACTGAAATCATTAGACCGTTTCTGAAACCAGTAGTGAAGTATGTTATTTAATTCGTTAATCCTCGAAAAACCTTACCACAACTTGAATATTAATAAAATAATACAAGCGTTGCACGGCTGTCTTCAGTTAATGTCGTGAGATTTTGGTTAACTCCATTAAATTAACGTAAACCCTTACTTTA-----TTTTTTTTTATAAAGTAGTTCCCCACTATATTGGATATGATAAAAGGGATTAAGACAAGTCATCATG
>17-55054_Pleopsidium_discurrens 
CCGAGTTAGGGTCCTCCGGGCCTGACCT-CCAACCCTATGTCTTCACATCTTT-GTTGCTTTGACGGGCCT-GCTGGAA---ACCCCA-CCGGTGG-CTCCCGCTTCCGAGCGCCCGTCAGAGACCCATC--AAACTTC-GTCAATC--GTGTAGTCCAAGT-ACCGATG-CAATAGTT-AAAAACTTTCAACAACGGATCTCTTGGTTCTGGCATCGATGAAGAACGCAGCGAAATGCGATAAGTAATGTGAATTGCAGAATTCAGTGAATCATCGAATCTTTGAACGCACATTGCGCCCTTTGGTATTCCGAGGGGCATGCCTGTTCGAGCGTCATTACACCACTCAAGCGTAGCTTGGCATTGGGCCC--CGT-CCCCAGAGGGCGCGCCCGGAACTCAGTGGCGGCACAG-CTCGGCTTCAAGC-GCAGTAGATTAACCG-TCGTTTTGGAAGTCCTGGGCCTGCGCCTGCCAGACAACCCCCATGTTTCTC--AAAGGTTGACCTCGGCGGCGAGTGAAGCGGCAACAGCTCAAATTTGAAATCTGGCCCTTGCGGGGTCCGAGTTGTGATTTGGAGAGGATGCTTCGGGTACGGCTCCGGTTCAAGTTCCTTGGAACAGGACGTCCTAGAGGGTGAGAATCCCGTATGCCACCGGCCTCCACGCCCGTGTGAAGCTCCTTCGACGAGTCGAGTTGTTTGGGAATGCAGCTCAAAATGGGTGGTAAATTTCATCTAAAGCTAAATACCGGCCAGAGACCGATAGCGCACAAGTAGAGTGATCGAAAGATGAAAAGCACTTTGGAAAGAGAGTTAAAAAGTACGTGAAATTGTTGAAAGGGAAGCGCTTGCGACCAGACTTGCCCGCGGGCGATCAGCCGGTATTCTTACCGGTGCACTCGCCCGTGGTCAGGCCAGCATCGGTTTGGGCGGCTGGATAAAGGTCCCCGGAACGTAGTTCCCCTCGGGGAGTGTTATAGCCGGGGACGCAATGCAGCCCGCCCGGACCGAGGACCGCGCTTCGGCTAGGATGCTGGCGTAATGGTTGTAAGCGACCCGTCTTGAAACACGGACCAAGGAGTCTAACATCTATGCGAGTGTTTGGGTGTCAAACCCATGCGCGTAATGAAAGTGAACGGAGGTGGGAACCCTCAAGGGTGCACCATCGACCGATCCTGATGTCTTCGGATGGATTTGAGTAAGAGCATAGCTGTTGGGACCCGAAAGATGGTGAACTATGCCTGAATAGGGTGAAGCCAGAGGAAACTCTGGTGGAGGCTCGCAGCGGTTCTGACGTGCAAATCGATCGTCAAATTTGGGTATAGGGGCGAAAGACTAATCGAACCATCCAGCAATTTGGGGGAATGTATAGCGAAAGCTAGTTGTGTTAACTATTAGTTAATGCAGGATCGGCTATGCCGAATAAAGTTCTAGGTAGAATAATGATGATGACAATTTTTTACCTATATGTCTTGACCAAATCACGTGCCAGCAGTCGCGGTAATACGTGAAAGACTAGTGTTATTCATCTTTAATAGGTTTAAAGGGTACCTAGACGGTATTTTTAGCCCAAAATAGGGTACGGATTTACTAGAGTTTTATGTGAGGAGGGGAGTACTTATGGAG-TAGAGATGAAATTTTTTTATACTGTGAGGTAACTGGTGGCGGCGAAAGCAACCTTCTATGTATAAACTGACGTTGAGGGACGAAGGCTTGGGTAGCAAATAGGATTAGATACCCTAGTAGTCCAAGCAGACAATTCTGAATGCCATAGATTAGATTCTTTTTGGTCTATAAATGAAAGTGTAAGCATTCCACCTCAAGAGTAATGTGGCAACACAGGAACTGAAATCATTAGACCGTTTCTGAAACCAGTAGTGAAGTATGTTATTTAATTCGTTAATCCTCGAAAAACCTTACCACAACTTGAATATTAATAAAATAATACAAGCGTTGCACGGCTGTCTTCAGTTAATGTCGTGAGATTTTGGTTAACTCCATTAAATTAACGTAAACCCTTACTTTA-----TTTTTTTTTATAAAGTAGTTCCCCACTATATTGGATATGATAAAAGGGATTAAGACAAGTCATCATG
>18-58228_Pleopsidium_tumidulum 
CCGAGTCGGGGTCTTTCAGGCCTCACCT-CCAACCCCATGTCTACCTACCTCT-GTTGCTTTGGCGGGCCT-GCTGGGGA--GACTCA-CCGGTGG-CTCCGGCTGCCGAGTGCCTGCCAGAGACCCATC--AATCTCTGGTCAATC--GTGCCGTCTGAGT-AACAAAA-CAATAGTG--AAAACTTTCAACAACGGATCTCTTGGTTCTGGCATCGATGAAGAGCGCAGCGAAATGCGATAAGTAATGTGAATTGCAGAATTCAGTGAACCATCGAATCTTTGAACGCACATTGCGCCCTCTGGTATTCCGGGGGGCATGCCTGTCCGAGCGTCATTACACCACTCAAGCTCGGCTTGGTGTTGGGCCT--CGT-CCCGCGTGGACTTGCCTGGAACTCAGTGGCGACGCAG-CCCGGCTTCGAGC-GTGATAACTCAACCG-CCGCTTTGGAATCCCCGGGTCTGGGTCTGCCGGACGAACCCCCAAATCTAC--CAAAGTTGACCTCGGCGGCGAGTGAAGCGGCAACAGCTCAAATTTGAAATCTGGCCCTTCCAGGGTCCGAGTTGTAATTTGTAGAGGAAGCTTCGGGTACGGCTCCGGTCTAAGTTCCTTGGAACAGGACGTCATAGAGGGTGAGAATCCCGTATGTGACTGGCCGCCACGCCCGTGTGAAGCTCCTTCGACGAGTCGAGTTGTTTGGGAATGCAGCTCCAAACGGGTGGTAAATTTCATCTAAAGCTAAATACCGGCCAGAGACCGATAGCGCACAAGTAGAGTGATCGAAAGATGAAAAGCACTTTGGAAAGAGAGTTAAAAAGTACGTGAAATTGTTGAAAGGGAAGCGCTTGCAACCAGACTTGCCCGCGGGTGATCAACCGGTATTCTTACCGGCGCACTCGCCCGCGGTCAGGCCAGCATCGGTTCGGGCGGTCGGATAAACGCCCCTGGAACGTAGCTCCTCTCGGGGAGCGTTATAGCCTGGGGTACAGTGCGGCCTGCCTGGACCGAGGACCGCGCTTCGGCTAGGGTGCTGGCGTAATGGTTGTAAGCGACCCGTCTTGAAACACGGACCAAGGAGTCTAACATCTATGCGAGTGTTTGGGTGTCAAACCCACGCGCGTAATGAAAGTGAACGGAGGTGGGAACCCTCCAGGGTGCACCATCGACCGATCCTGATGTCTTCGGATGGATTTGAGTAAGAGCATAGCTGTTGGGACCCGAAAGATGGTGAACTATGCCTGAATAGGGTGAAGCCAGAGGAAACTCTGGTGGAGGCTCGCAGCGGTTCTGACGTGCAAATCGATCGTCAAATTTGGGTATAGGGGCGAAAGACTAATCGAACCATCCAGCAACTTGGGGGAATGTATAGCGAAAGCTAGTTGTATTAACTATTAGTTAATGCAAGATCGACTACGTCGAATAAAGTTCTAGGTAGAATAATGATGATGACAATTTTTTACCTATATGTCTTGACCAAATCTCGTGCCAGCAGTCGCGGTAATACGTGGGAGACTAGTGTTATTCATCTTTAATAGGTTTAAAGGGTACCTAGACGGTATTTCTAGCCCAAAATAGGGTACGGATTTACTAGAGTTTTATGTGAGGAGGGGAGTACTTGTGGAG-TAGAGATGAAATTTTTTTATACTATGAGGAAACTGGTGGCGGCGAAAGCAACCTTCTATATATAAACTGACGTTGAGGGACGAAGGCTTGGGTAGCAAATAGGATTAGATACCCTAGTAGTCCAAGCAGACAATTCTGAATGCCATAGATTAGATTATTTTTGGTCTATAAATGAAAGTGTAAGCATTCCACCTCAAGAGTAATGTGGCAACACAGGAACTGAAATCATTAGACCGTTTTTGAAACCAGTAGTGAAGTATGTTATTTAATTCGATGATCCTCGAAAAACCTTACCACAATTTGAATATTT-TAAATTCATACAAGCGTTGCACGGCTGTCTTCAGTTAATGTCGTGAGATTTTGGTTAACTCCATTAAATTAACGTAAACCCTTACTTTATTTA-TTTTTTTATATAAAGTAGTTCGTCGCTATATTGGTTATGATAAAAGGGACTAAGACAAGTCATCATG
>15-49590_Pleopsidium_discurrens 
TCGAGTTAGGGTCCTCCGGGCCCGACCT-CCAACCCTATGTCTTCATATCTTT-GTTGCTTTGACGGGCCT-GCTGGAA---ACCCCA-CCGGTGG-CTCCAGCTTCCGAGCGCACGTCAGAGACCCATC--AAACTCC-GTCAACT--GTGTAGTCCGAGT-ACCGATA-CAATAGTT-AAAAACTTTCAACAACGGATCTCTTGGTTCTGGCATCGATGAAGAACGCAGCGAAATGCGATAAGTAATGTGAATTGCAGAATTCAGTGAATCATCGAATCTTTGAACGCACATTGCGCCCTTTGGTATTCCGAGGGGCATGCCTGTTCGAGCGTCATTACACCACTCAAGCGTAGCTTGGCATTGGGCCC--CGT-CCCCAGAGGGCGCGCCCGGAACTCAGTGGCGGCACAG-CCCGGCTTCAAGC-GCAGTAGATTAACCG-TCGCTTTGGAAGTCCTGGGCCTGCGCCTGCCAGACAACCCCCATGTTTCTC--AAAGGTTGACCTCGGCGGCGAGTGAAGCGGCAACAGCTCAAATTTGAAATCTGGCCCTTGCGGGGTCCGAGTTGTGATTTGGAGAGGATGCTTCGGGTACGGCTCCGGTTCAAGTTCCTTGGAACAGGACGTCCTAGAGGGTGAGAATCCCGTATGCCACCGGCCTCCACGCCCGTGTGAAGCTCCTTCGACGAGTCGAGTTGTTTGGGAATGCAGCTCAAAATGGGTGGTAAATTCCATCTAAAGCTAAATACCGGCCAGAGACCGATAGCGCACAAGTAGAGTGATCGAAAGATGAAAAGCACTTTGGAAAGAGAGTTAAAAAGTACGTGAAATTGTTGAAAGGGAAGCGCTTGCAACCAGACTCGCCCGCGGGCGATCAGCCGGTATTCTTACCGGTGCACTCGCCCGTGGTCAGGCCAGCATCGGTTCGGGCGGTTGAATAAAGGTCCCCGGAACGTAGCTCCCCTCGGGGAGTGTTATAGCCGGGGACGCAATGCAGCCCGCCCGGACCGAGGACCGCGCTTCGGCTAGGATGCTGGCGTAATGGTTGTAAGCGACCCGTCTTGAAACACGGACCAAGGAGTCTAACATCTATGCGAGTGTTTGGGTGTCAAACCCATGCGCGTAATGAAAGTGAACGGAGGTGGGAACCCTCCAGGGTGCACCATCGACCGATCCTGATGTCTTCGGATGGATTTGAGTAAGAGCATAGCTGTTGGGACCCGAAAGATGGTGAACTATGCCTGAATAGGGTGAAGCCAGAGGAAACTCTGGTGGAGGCTCGCAGCGGTTCTGACGTGCAAATCGATCGTCAAATTTGGGTATAGGGGCGAAAGACTAATCGAACCATCCAGCAATTTGGGGGAATGTATAGCGAAAGCTAGTTGTGTTAACTATTAGTTAATGCAGGATCGGCTATGCCGAATAAAGTTCTAGGTAGAATAATGATGATGACAATTTTTTACCTATATGTCTTGACCAAATCACGTGCCAGCAGTCGCGGTAATACGTGAAAGACTAGTGTTATTCATCTTTAATAGGTTTAAAGGGTACCTAGACGGTATTTTTAGCCCAAAATAGGGTACGGATTTACTAGAGTTTTATGTGAGGAGGGGAGTACTTATGGAG-TAGAGATGAAATTTTTTTATACTGTGAGGTAACTGGTGGCGGCGAAAGCAACCTTCTATGTATAAACTGACGTTGAGGGACGAAGGCTTGGGTAGCAAATAGGATTAGATACCCTAGTAGTCCAAGCAGACAATTCTGAATGCCATAGATTAGATTCTTTTTGGTCTATAAATGAAAGTGTAAGCATTCCACCTCAAGAGTAATGTGGCAACACAGGAACTGAAATCATTAGACCGTTTCTGAAACCAGTAGTGAAGTATGTTATTTAATTCGTTAATCCTCGAAAAACCTTACCACAACTTGAATATTAATAAAATAATACAAGCGTTGCACGGCTGTCTTCAGTTAATGTCGTGAGATTTTGGTTAACTCCATTAAATTAACGTAAACCCTTACTTTA-----TTTTTTTTTATAAAGTAGTTCCCCACTATATTGGATATGATAAAAGGGATTAAGACAAGTCATCATG
>Pg161008-1_Pleopsidium_gobiense 
CAGAGTTAGGGTCTTCCAGGCCCCACCT-CCTACCCCGTGTCTAAC-ATCTCC-GTTGCTTTGACGGGCCT-GCTGGGGA--GACCCA-CCGGTGG-CTCCGGCTGCCGAGCGCCTGTCAGAGACCCATC--AAACTCTGGTTAATT--ATGCTGTCTGAGT-AGCGATA-CAATAGCG--AAAACTTTCAACAACGGATCTCTTGGTTCTGGCATCGATGAAGAACGCAGCGAAATGCGATAAGTAATGTGAATTGCAGAATTCAGTGAACCATCGAATCTTTGAACGCACATTGCGCCCTTTGGTATTCCGAGGGGCATGCCTGTTCGAGCGTCATTACACCACTCAAGCTCGGCTTGGTGTTGGGCCT--TGT-CCCGCGCGGACTTGCCTGAAACTCAGTGGCGACGCAG-CCCGACTTCAAGC-GTAGTAACTTAACCG-CCGCTTTGGAAGCCCCGGGTCTGGGTCCGCCGGACGAACCCCCGCATCTTT--CAGG-TTGACCTCGGCGGCGAGTGAAGCGGCAACAGCTCAAATTTGAAATCTGGCCCTTCCAGGGTCCGAGTTGTACTTTGTAGAGGATGCTTCGGGTACGGCTCCGGTCTAAGTTCCTTGGAACAGGACGTCATAGAGGGTGAGAGTCCCGTATGTGACTGGCCGCCAGGCCCGTGTGAAGCTCCTTCGACGAGTCGAGTTGTTTGGGAATGCAGCTCTAAACGGGTGGTAAATTTCATCTAAAGCTAAATACCGGCCAGAGACCGATAGCGCACAAGTAGAGTGATCGAAAGATGAAAAGCACTTTGGAAAGAGAGTTAAAAAGTACGTGAAATTGTTGAAAGGGAAGCGCTTGCAACCAGACTTGCCCGCGGGTGATCAGCCGGTATTCTTACCGGTGCACTCGCCCGTGATCAGGCCAGCATCGGTTTGGGCGGTTGGATAAATGCCCCTGGAACGTAGCTCCTCCCGGGGAGCGTTATAGCCTGGGGTGCAATGCGGCCTGCCCAGACCGAGGACCGCGCTTCTGCTAGGGTGCTGGCGTAATGGTTGTAAGCGACCCGTCTTGAAACACGGACCAAGGAGTCTAACATCTATGCGAGTGTTTGGGCGTCAAACCCATGCGCGTAATGAAAGTGAACGGAGGTGGGAACCCTCCGGGGTGCACCATCGACCGATCCTGATGTCTTCGGATGGATTTGAGTAAGAGCATAGCTGTTGGGACCCGAAAGATGGTGAACTATGCCTGAATAGGGTGAAGCCAGAGGAAACTCTGGTGGAGGCTCGCAGCGGTTCTGACGTGCAAATCGATCGTCAAATTTGGGTATAGGGGCGAAAGACTAATCGAACCAT????????TTGGGGGAATGTATAGCGAAAGCTAGTTGTATTAACTATTAGTTAATGCAAGATCGATTACGTCGAATAAAGTTCTAGGTAGAATAATGATGATGACAATTTTTTACCTATATGTCTTGACCAAATCTCGTGCCAGCAGTCGCGGTAATACGTGGGAGACTAGTGTTATTCATCTTTAATAGGTTTAAAGGGTACCTAGACGGTATTTCTAGCCCAAAATAGGGTACGGATTTACTAGAGTTTTATGTGAGGAGGGGAGTACTTGTGGAG-TAGAGATGAAATTTTTTTATACTATGAGGAAACTGGTGGCGGCGAAAGCAACCTTCTATATATAAACTGACGTTGAGGGACGAAGGCTTGGGTAGCAAATAGGATTAGATACCCTAGTAGTCCAAGCAGACAATTCTGAATGCCATAGATTAGATTATTTTTGGTCTATAAATGAAAGTGTAAGCATTCCACCTCAAGAGTAATGTGGCAACACAGGAACTGAAATCATTAGACCGTTTCTGAAACCAGTAGTGAAGTATGTTATTTAATTCGATGATCCTCGAAAAACCTTACCACAATTTGAATATTTGTAAATTCATACAAGCGTTGCACGGCTGTCTTCAGTTAATGTCGTGAGATTTTGGTTAACTCCATTAAATTAACGTAAACCCTTACTTTATTTA-TTTTTTTATATAAAGTAGTTCGTCGCTATATTGGTTATGATAAAAGGGACTAAGACA??????????
>20157527-1_Pleopsidium_tumidulum 
CCGAGTCGGGGTCTTTCAGGCCTCACCT-CCAACCCCATGTCTACCTACCTCT-GTTGCTTTGGCAGGCCT-GCTGGGGA--GACTCA-CCGGTGG-CTCCGGCTGCCGAGTGCCTGCCAGAGACCCATC--AATCTCTGGTCAATC--GTGCCGTCTGATT-AACAAAA-CAATAGTG--AAAACTTTCAACAACGGATCTCTTGGTTCTGGCATCGATGAAGAACGCAGCGAAATGCGATAAGTAATGTGAATTGCAGAATTCAGTGAACCATCGAATCTTTGAACGCACATTGCGCCCTCTGGTATTCCGGGGGGCATGCCTGTCCGAGCGTCATTACACCACTCAAGCTCGGCTTGGTGTTGGGCCT--CGT-CCCGCGTGGACTTGCCTGGAACTCAGTGGCGACGCAG-CCCGGCTTCAAGC-GTGATAACTTAACCG-CCGCTTTGGAATCCCCGGGTCTGGGTCCGCCGGACGAACCCCCAAATCTAC--CAAAGTTGACCTCGGCGGCGAGTGAAGCGGCAACAGCTCAAATTTGAAATCTGGCCCTTCCAGGGTCCGAGTTGTAATTTGTAGAGGAAGCTTCGGGTACGGCTCCGGTCTAAGTTCCTTGGAACAGGGCGTCATAGAGGGTGAGAATCCCGTATGTGACTGGTCGCCACGCCCGTGTGAAGCTCCTTCGACGAGTCGAGTTGTTTGGGAATGCAGCTCAAAACGGGTGGTAAATTTCATCTAAAGCTAAATACCGGCCAGAGACCGATAGCGCACAAGTAGAGTGATCGAAAGATGAAAAGCACTTTGGAAAGAGAGTTAAAAAGTACGTGAAATTGTTGAAAGGGAAGCGCTTGCCACCAGACTTGCCCGCGGGTGATCAACCGGTATTCTTACCGGCGCACTCGCCCGCGGTCAGGCCAGCACCGGTTCGGGCGGTCGGATAAACGCCCCTGGAACGTAGCTCCTCTCGGGGAGCGTTATAGCCTGGGGTACAGTGCGGCCTGCCTGGACCGAGGACCGCGCTTCGGCTAGGGTGCTGGCGTAATGGTTGTAAGCGACCCGTCTTGAAACACGGACCAAGGAGTCTAACATCTATGCGAGTGTTTGGGTGTCAAACCCACGCGCGTAATGAAAGTGAACGGAGGTGGGAACCCTCCAGGGTGCACCATCGACCGATCCTGATGTCTTCGGATGGATTTGAGTAAGAGCATAGCTGTTGGGACCCGAAAGATGGTGAACTATGCCTGAATAGGGTGAAGCCAGAGGAAACTCTGGTGGAGGCTCGCAGCGGTTCTGACGTGCAAATCGATCGTCAAATTTGGGTATAGGGGCGAAAGACTAATCGAACCAT???????CTTGGGGGAATGTATAGCGAAAGCTAGTTGTATTAACTATTAGTTAATGCAAGATCGACTACGTCGAATAAAGTTCTAGGTAGAATAATGATGATGACAATTTTTTACCTATATGTCTTGACCAAATCTCGTGCCAGCAGTCGCGGTAATACGTGGGAGACTAGTGTTATTCATCTTTAATAGGTTTAAAGGGTACCTAGACGGTATTTCTAGCCCAAAATAGGGTACGGATTTACTAGAGTTTTATGTGAGGAGGGGAGTACTTGTGGAG-TAGAGATGAAATTTTTTTATACTATGAGGAAACTGGTGGCGGCGAAAGCAACCTTCTATATATAAACTGACGTTGAGGGACGAAGGCTTGGGTAGCAAATAGGATTAGATACCCTAGTAGTCCAAGCAGACAATTCTGAATGCCATAGATTAGATTATTTTTGGTCTATAAATGAAAGTGTAAGCATTCCACCTCAAGAGTAATGTGGCAACACAGGAACTGAAATCATTAGACCGTTTTTGAAACCAGTAGTGAAGTATGTTATTTAATTCGATGATCCTCGAAAAACCTTACCACAATTTGAATATTT-TAAATTCATACAAGCGTTGCACGGCTGTCTTCAGTTAATGTCGTGAGATTTTGGTTAACTCCATTAAATTAACGTAAACCCTTACTTTATTTA-TTTTTTTATATAAAGTAGTTCGTCGCTATATTGGTTATGATAAAAGGGACTAAGACA??????????
>Pc161016-1_Pleopsidium_gobiense 
CAGAGTTAGGGTCTTCCAGGCCCCACCT-CCTACCCCGTGTCTAAC-ATCTCC-GTTGCTTTGACGGGCCT-GCTGGGGA--GACCCA-CCGGTGG-CTCCGGCTGCCGAGCGCCTGTCAGAGACCCATC--AAACTCTGGTTAATT--ATGCTGTCTGAGT-AGCGATA-CAATAGCG--AAAACTTTCAACAACGGATCTCTTGGTTCTGGCATCGATGAAGAACGCAGCGAAATGCGATAAGTAATGTGAATTGCAGAATTCAGTGAACCATCGAATCTTTGAACGCACATTGCGCCCTTTGGTATTCCGAGGGGCATGCCTGTTCGAGCGTCATTACACCACTCAAGCTCGGCTTGGTGTTGGGCCT--TGT-CCCGCGCGGACTTGCCTGAAACTCAGTGGCGACGCAG-CCCGACTTCAAGC-GTAGTAACTTAACCG-CCGCTTTGGAAGCCCCGGGTCTGGGTCCGCCGGACGAACCCCCGCATCTTT--CAGG-TTGACCTCG?CGGCGAGTGAAGCGGCAACAGCTCAAATTTGAAATCTGGCCCTTCCAGGGTCCGAGTTGTACTTTGTAGAGGATGCTTCGGGTACGGCTCCGGTCTAAGTTCCTTGGAACAGGACGTCATAGAGGGTGAGAGTCCCGTATGTGACTGGCCGCCAGGCCCGTGTGAAGCTCCTTCGACGAGTCGAGTTGTTTGGGAATGCAGCTCTAAACGGGTGGTAAATTTCATCTAAAGCTAAATACCGGCCAGAGACCGATAGCGCACAAGTAGAGTGATCGAAAGATGAAAAGCACTTTGGAAAGAGAGTTAAAAAGTACGTGAAATTGTTGAAAGGGAAGCGCTTGCAACCAGACTTGCCCGCGGGTGATCAGCCGGTATTCTTACCGGTGCACTCGCCCGTGATCAGGCCAGCATCGGTTTGGGCGGTTGGATAAATGCCCCTGGAACGTAGCTCCTCCCGGGGAGCGTTATAGCCTGGGGTGCAATGCGGCCTGCCCAGACCGAGGACCGCGCTTCTGCTAGGGTGCTGGCGTAATGGTTGTAAGCGACCCGTCTTGAAACACGGACCAAGGAGTCTAACATCTATGCGAGTGTTTGGGCGTCAAACCCATGCGCGTAATGAAAGTGAACGGAGGTGGGAACCCTCCGGGGTGCACCATCGACCGATCCTGATGTCTTCGGATGGATTTGAGTAAGAGCATAGCTGTTGGGACCCGAAAGATGGTGAACTATGCCTGAATAGGGTGAAGCCAGAGGAAACTCTGGTGGAGGCTCGCAGCGGTTCTGACGTGCAAATCGATCGTCAAATTTGGGTATAGGGGCGAAAGACTAATCGAACCAT??????????????????????AGCGAAAGCTAGTTGTATTAACTATTAGTTAATGCAAGATCGATTACGTCGAATAAAGTTCTAGGTAGAATAATGATGATGACAATTTTTTACCTATATGTCTTGACCAAATCTCGTGCCAGCAGTCGCGGTAATACGTGGGAGACTAGTGTTATTCATCTTTAATAGGTTTAAAGGGTACCTAGACGGTATTTCTAGCCCAAAATAGGGTACGGATTTACTAGAGTTTTATGTGAGGAGGGGAGTACTTGTGGAG-TAGAGATGAAATTTTTTTATACTATGAGGAAACTGGTGGCGGCGAAAGCAACCTTCTATATATAAACTGACGTTGAGGGACGAAGGCTTGGGTAGCAAATAGGATTAGATACCCTAGTAGTCCAAGCAGACAATTCTGAATGCCATAGATTAGATTATTTTTGGTCTATAAATGAAAGTGTAAGCATTCCACCTCAAGAGTAATGTGGCAACACAGGAACTGAAATCATTAGACCGTTTCTGAAACCAGTAGTGAAGTATGTTATTTAATTCGATGATCCTCGAAAAACCTTACCACAATTTGAATATTTGTAAATTCATACAAGCGTTGCACGGCTGTCTTCAGTTAATGTCGTGAGATTTTGGTTAACTCCATTAAATTAACGTAAACCCTTACTTTATTTA-TTTTTTTATATAAAGTAGTTCGTCGCTATATTGGTTATGATAAAAGGGACTAAGACAAGTCATCA??
>20151086-c_Pleopsidium_corrugatulum 
TAGAGTTAGGGTCTTCCGGGCCCCACCT-CCAACCCCATGTCTATCTATCTCT-GTTGCTTTGACGGGCCG-ATCGGGGA--GACCCA-CCGGTGG-CTCCGGCTGCCGAGTGCCTGTCGGAGACCCATC--AAACTCTGGTTAATG--ATGCTGTCTGAGT-CACAATA-CAATAGTG--AAAACTTTCAACAACGGATCTCTTGGTTCTGGCATCGATGAAGAACGCAGCGAAATGCGATAAGTAATGTGAATTGCAGAATTCAGTGAACCATCGAATCTTTGAACGCACATTGCGCCCTTTGGTATTCCGAGGGGCATGCCTGTTCGAGCGTCATTACACCACTCAAGCCCGGCTTGATGTTGGGCCT--TGT-CCTGCGCGGACTTGCCTGAAACTCAGTGGCGACGCAG-CTCGACTTCAAGC-GTAGTAACTTAACCG-TCGCTTTGGAAGCCTCGGGTCTGGGTCTGCCGGACGACCCCCTGGATCTTT--CAGG--TGACCTCGGCGGCGAGTGAAGCGGCAACAGCTCAAATTTGAAATCTGGCCCTTCCGGGGTCCGAGTTGTACTTTGTAGAGGATGCTTTGGGTACGGCTCCGGTCTAAGTTCCTTGGAACAGGACGTCATAGAGGGTGAGAGTCCCGTATGTGACTGGCCGCCACGCTCATGTGAAGCTCCTTCGATGAGTCGAGTTGTTTGGGAATGCAGCTCAAAACGGGTGGTAAATTTCATCTAAAGCTAAATACCGGCCAGAGACCGATAGCGCACAAGTAGAGTGATCGAAAGATGAAAAGCACTTTGGAAAGAGAGTTAAAAAGTACGTGAAATTGTTGAAAGGGAAGCGCTTGCAACCAGACTTGCCCGCGGGTGATCAGCCGGTATTCTTACCGGTGCACTCGCCCGTGGTCAGGCCAGCATCGGTTTGGGCGGTTGGATAAACGCCCCTGGAACGTAGCTCCTCCCGGGGAGTGTTATAGCCTGGGGTGCAATGCGGCCTGCCCAGACCGAGGACCGCGCTTCGGCTAGGGTGCTGGCGCAATGGTTGTAAGCGACCCGTCTTGAAACACGGACCAAGGAGTCTAACATCTATGCGAGTGTTTGGGTGTCAAACCCATGCGCGTAATGAAAGTGAACGGAGGTGGGAACCTTCCGGGGTGCACCATCGACCGATCCTGATGTCTTCGGATGGATTTGAGTAAGAGCATAGCTGTTGGGACCCGAAAGATGGTGAACTATGCCTGAATAGGGTGAAGCCAGAGGAAACTCTGGTGGAGGCTCGCAGCGGTTCTGACGTGCAAATCGATCGTCAAATTTGGGTATAGGGGCGAAAGACTAATCGAACCAT??????????????????????AGCGAAAGCTAGTTGTATTAACTATTAGTTAATGCAAGATCGATTACGTCGAATAAAGTTCTAGGTAGAATAATGATGATGACAATTTTTTACCTATATGTCTTGACCAAATCTCGTGCCAGCAGTCGCGGAAATACGTGGGAGACTAGTGTTATTCATCTTTAATAGGTTTAAAGGGTACCTAGACGGTATTTCTAGCCCAAAATAGGGTACGGATTTACTAGAGTTTTATGTGAGGAGGGGAGTACTTGTGGAG-TAGAGATGAAATTTTTTTATACTATGAGGAAACTGGTGGCGGCGAAAGCAACCTTCTATATATAAACTGACGTTGAGGGACGAAGGCTTGGGTAGCAAATAGGATTAGATACCCTAGTAGTCCAAGCAGACAATTCTGAATGCCATAGATTAGATTATTTTTGGTCTATAAATGAAAGTGTAAGCATTCCACCTCAAGAGTAATGTGGCAACACAGGAACTGAAATCATTAGACCGTTTCTGAAACCAGTAGTGAAGTATGTTATTTAATTCGATGATCCTCGAAAAACCTTACCACAATTTGAATATTTGTAAATTCATACAAGCGTTGCACGGCTGTCTTCAGTTAATGTCGTGAGATTTTGGTTAACTCCATTAAATTAACGTAAACCCTTACTTTATTTA-TTTTTTTATATAAAGTAGTTCGTCGCTATATTGGTTATGATAAAAGGGACTAAGACAA?????????
>20130708-1_Pleopsidium_corrugatulum 
TAGAGTTAGGGTCTTCCGGGCCCCACCT-CCAACCCCATGTCTATCTATCTCT-GTTGCTTTGACGGGCCG-ATCGGGGA--GACCCA-CCGGTGG-CTCCGGCTGCCGAGTGCCTGTCGGAGACCCATC--AAACTCTGGTTAAGG--ATGCTGTCTGAGT-GACAATA-CAATAGTG--AAAACTTTCAACAACGGATCTCTTGGTTCTGGCATCGATGAAGAACGCAGCGAAATGCGATAAGTAATGTGAATTGCAGAATTCAGTGAACCATCGAATCTTTGAACGCACATTGCGCCCTTTGGTATTCCGAGGGGCATGCCTGTTCGAGCGTCATTACACCACTCAAGCCCGGCTTGATGTTGGGCCT--TGT-CCTGCGCGGACTTGCCTGAAACTCAGTGGCGACGCAG-CTCGACTTCAAGC-GTAGTAACTTAACCG-TCGCTTTGGAAGCCTCGGGTCTGGGTCTGCCGGACGACCCCCTGGATCTTT--CAGG--TGACCTCGGCGGCGAGTGAAGCGGCAACAGCTCAAATTTGAAATCTGGCCCTTCCGGGGTCCGAGTTGTACTTTGTAGAGGATGCTTTGGGTACGGCTCCGGTCTAAGTTCCTTGGAACAGGACGTCATAGAGGGTGAGAGTCCCGTATGTGACTGGCCGCCACGCTCATGTGAAGCTCCTTCGATGAGTCGAGTTGTTTGGGAATGCAGCTCAAAACGGGTGGTAAATTTCATCTAAAGCTAAATACCGGCCAGAGACCGATAGCGCACAAGTAGAGTGATCGAAAGATGAAAAGCACTTTGGAAAGAGAGTTAAAAAGTACGTGAAATTGTTGAAAGGGAAGCGCTTGCAACCAGACTTGCCCGCGGGTGATCAGCCGGTATTCTTACCGGTGCACTCGCCCGTGGTCAGGCCAGCATCGGTTTGGGCGGTTGGATAAACGCCCCTGGAACGTAGCTCCTCCCGGGGAGTGTTATAGCCTGGGGTGCAATGCGGCCTGCCCAGACCGAGGACCGCGCTTCGGCTAGGGTGCTGGCGCAATGGTTGTAAGCGACCCGTCTTGAAACACGGACCAAGGAGTCTAACATCTATGCGAGTGTTTGGGTGTCAAACCCATGCGCGTAATGAAAGTGAACGGAGGTGGGAACCTTCCGGGGTGCACCATCGACCGATCCTGATGTCTTCGGATGGATTTGAGTAAGAGCATAGCTGTTGGGACCCGAAAGATGGTGAACTATGCCTGAATAGGGTGAAGCCAGAGGAAACTCTGGTGGAGGCTCGCAGCGGTTCTGACGTGCAAATCGATCGTCAAATTTGGGTATAGGGGCGAAAGACTAATCGAACCAT????????TTGGGGGAATGTATAGCGAAAGCTAGTTGTATTAACTATTAGTTAATGCAAGATCGATTACGTCGAATAAAGTTCTAGGTAGAATAATGATGATGACAATTTTTTACCTATATGTCTTGACCAAATCTCGTGCCAGCAGTCGCGGAAATACGTGGGAGACTAGTGTTATTCATCTTTAATAGGTTTAAAGGGTACCTAGACGGTATTTCTAGCCCAAAATAGGGTACGGATTTACTAGAGTTTTATGTGAGGAGGGGAGTACTTGTGGAG-TAGAGATGAAATTTTTTTATACTATGAGGAAACTGGTGGCGGCGAAAGCAACCTTCTATATATAAACTGACGTTGAGGGACGAAGGCTTGGGTAGCAAATAGGATTAGATACCCTAGTAGTCCAAGCAGACAATTCTGAATGCCATAGATTAGATTATTTTTGGTCTATAAATGAAAGTGTAAGCATTCCACCTCAAGAGTAATGTGGCAACACAGGAACTGAAATCATTAGACCGTTTCTGAAACCAGTAGTGAAGTATGTTATTTAATTCGATGATCCTCGAAAAACCTTACCACAATTTGAATATTTGTAAATTCATACAAGCGTTGCACGGCTGTCTTCAGTTAATGTCGTGAGATTTTGGTTAACTCCATTAAATTAACGTAAACCCTTACTTTATTTA-TTTTTTTATATAAAGTAGTTCGTCGCTATATTGGTTATGATAAAAGGGACTAAGACAAGTCA?????
>2014011A-1_Pleopsidium_gobiense 
CAGAGTTAGGGTCTTCCAGGCCCCACCT-CCTACCCCGTGTCTAAC-ATCTCC-GTTGCTTTGACGGGCCT-GCTGGGGA--GACCCA-CCGGTGG-CTCCGGCTGCCGAGCGCCTGTCAGAGACCCATC--AAACTCTGGTTAATT--ATGCTGTCTGAGT-AGCGATA-CAATAGCG--AAAACTTTCAACAACGGATCTCTTGGTTCTGGCATCGATGAAGAACGCAGCGAAATGCGATAAGTAATGTGAATTGCAGAATTCAGTGAACCATCGAATCTTTGAACGCACATTGCGCCCTTTGGTATTCCGAGGGGCATGCCTGTTCGAGCGTCATTACACCACTCAAGCTCGGCTTGGTGTTGGGCCT--TGT-CCCGCGCGGACTTGCCTGAAACTCAGTGGCGACGCAG-CCCGACTTCAAGC-GTAGTAACTTAACCG-CCGCTTTGGAAGCCCCGGGTCTGGGTCCGCCGGACGAACCCCCGCATCTTT--CAGG-TTGACCTCGGCGGCGAGTGAAGCGGCAACAGCTCAAATTTGAAATCTGGCCCTTCCAGGGTCCGAGTTGTACTTTGTAGAGGATGCTTCGGGTACGGCTCCGGTCTAAGTTCCTTGGAACAGGACGTCATAGAGGGTGAGAGTCCCGTATGTGACTGGCCGCCAGGTCCGTGTGAAGCTCCTTCGACGAGTCGAGTTGTTTGGGAATGCAGCTCTAAACGGGTGGTAAATTTCATCTAAAGCTAAATACCGGCCAGAGACCGATAGCGCACAAGTAGAGTGATCGAAAGATGAAAAGCACTTTGGAAAGAGAGTTAAAAAGTACGTGAAATTGTTGAAAGGGAAGCGCTTGCAACCAGACTTGCCCGCGGGTGATCAGCCGGTATTCTTACCGGTGCACTCGCCCGTGATCAGGCCAGCATCGGTTTGGGCGGTTGGATAAATGCCCCTGGAACGTAGCTCCTCCCGGGGAGCGTTATAGCCTGGGGTGCAATGCGGCCTGCCCAGACCGAGGACCGCGCTTCTGCTAGGGTGCTGGCGTAATGGTTGTAAGCGACCCGTCTTGAAACACGGACCAAGGAGTCTAACATCTATGCGAGTGTTTGGGCGTCAAACCCATGCGCGTAATGAAAGTGAACGGAGGTGGGAACCCTCCGGGGTGCACCATCGACCGATCCTGATGTCTTCGGATGGATTTGAGTAAGAGCATAGCTGTTGGGACCCGAAAGATGGTGAACTATGCCTGAATAGGGTGAAGCCAGAGGAAACTCTGGTGGAGGCTCGCAGCGGTTCTGACGTGCAAATCGATCGTCAAATTTGGGTATAGGGGCGAAAGACTAATCGAACCAT??????????GGGGGAATGTATAGCGAAAGCTAGTTGTATTAACTATTAGTTAATGCAAGATCGATTACGTCGAATAAAGTTCTAGGTAGAATAATGATGATGACAATTTTTTACCTATATGTCTTGACCAAATCTCGTGCCAGCAGTCGCGGTAATACGTGGGAGACTAGTGTTATTCATCTTTAATAGGTTTAAAGGGTACCTAGACGGTATTTCTAGCCCAAAATAGGGTACGGATTTACTAGAGTTTTATGTGAGGAGGGGAGTACTTGTGGAG-TAGAGATGAAATTTTTTTATACTATGAGGAAACTGGTGGCGGCGAAAGCAACCTTCTATATATAAACTGACGTTGAGGGACGAAGGCTTGGGTAGCAAATAGGATTAGATACCCTAGTAGTCCAAGCAGACAATTCTGAATGCCATAGATTAGATTATTTTTGGTCTATAAATGAAAGTGTAAGCATTCCACCTCAAGAGTAATGTGGCAACACAGGAACTGAAATCATTAGACCGTTTCTGAAACCAGTAGTGAAGTATGTTATTTAATTCGATGATCCTCGAAAAACCTTACCACAATTTGAATATTTGTAAATTCATACAAGCGTTGCACGGCTGTCTTCAGTTAATGTCGTGAGATTTTGGTTAACTCCATTAAATTAACGTAAACCCTTACTTTATTTA-TTTTTTTATATAAAGTAGTTCGTCGCTATATTGGTTA??????????????????????????????
>17-56207_Pleopsidium_discurrens 
CCGAGTTAGGGTCCTCCGGGCCCGACCT-CCAACCCTATGTCTTCATATCTTT-GTTGCTTTGACGGGCCT-GCTGGAA---ACCCCA-CCGGTGG-CTCCAGCTTCCGAGCGCCCGTCAGAGACCCATC--AAACTCC-GTCAACT--GTGTAGTCCGAGT-ACCGATA-CAATAGTT-AAAAACTTTCAACAACGGATCTCTTGGTTCTGGCATCGATGAAGAACGCAGCGAAATGCGATAAGTAATGTGAATTGCAGAATTCAGTGAATCATCGAATCTTTGAACGCACATTGCGCCCTTTGGTATTCCGAGGGGCATGCCTGTTCGAGCGTCATTACACCACTCAAGCGTAGCTTGGCATTGGGCCC--CGT-CCCCAGAGGGCGTGCCCGGAACTCAGTGGCGGCACAG-CCCGGCTTCAAGC-GCAGTAGATTAACCG-TCGCTTTGGAAGTCCTGGGCTTGCGCCTGCCAGACAACCCCCATGTTTCTC--AAAGGTTGACCTCGGCGGCGAGTGAAGCGGCAACAGCTCAAATTTGAAATCTGGCCCTTGCGGGGTCCGAGTTGTGATTTGGAGAGGATGCTTCGGGTACGGCTCCGGTTCAAGTTCCTTGGAACAGGACGTCCTAGAGGGTGAGAATCCCGTATGCCACCGGCCTCCACGCCCGTGTGAAGCTCCTTCGACGAGTCGAGTTGTTTGGGAATGCAGCTCAAAATGGGTGGTAAATTCCATCTAAAGCTAAATACCGGCCAGAGACCGATAGCGCACAAGTAGAGTGATCGAAAGATGAAAAGCACTTTGGAAAGAGAGTTAAAAAGTACGTGAAATTGTTGAAAGGGAAGCGCTTGCGACCAGACTCGCCCGCGGGCGATCAGCCGGTATTCTTACCGGTGCACTCGCCCGTGGTCAGGCCAGCATCGGTTCGGGCGGTTGAATAAAGGTCCCCGGAACGTAGCTCCCCTCGGGGAGTGTTATAGCCGGGGACGCAATGCAGCCCGCCCGGACCGAGGACCGCGCTTCGGCTAGGATGCTGGCGTAATGGTTGTAAGCGACCCGTCTTGAAACACGGACCAAGGAGTCTAACATCTATGCGAGTGTTTGGGTGTCAAACCCATGCGCGTAATGAAAGTGAACGGAGGTGGGAACCCTCCAGGGTGCACCATCGACCGATCCTGATGTCTTCGGATGGATTTGAGTAAGAGCATAGCTGTTGGGACCCGAAAGATGGTGAACTATGCCTGAATAGGGTGAAGCCAGAGGAAACTCTGGTGGAGGCTCGCAGCGGTTCTGACGTGCAAATCGATCGTCAAATTTGGGTATAGGGGCGAAAGACTAATCGAACCATCCAGCAATTTGGGGGAATGTATAGCGAAAGCTAGTTGTGTTAACTATTAGTTAATGCAGGATCGGCTATGCCGAATAAAGTTCTAGGTAGAATAATGATGATGACAATTTTTTACCTATATGTCTTGACCAAATCACGTGCCAGCAGTCGCGGTAATACGTGAAAGACTAGTGTTATTCATCTTTAATAGGTTTAAAGGGTACCTAGACGGTATTTTTAGCCCAAAATAGGGTACGGATTTACTAGAGTTTTATGTGAGGAGGGGAGTACTTATGGAG-TAGAGATGAAATTTTTTTATACTGTGAGGTAACTGGTGGCGGCGAAAGCAACCTTCTATGTATAAACTGACGTTGAGGGACGAAGGCTTGGGTAGCAAATAGGATTAGATACCCTAGTAGTCCAAGCAGACAATTCTGAATGCCATAGATTAGATTCTTTTTGGTCTATAAATGAAAGTGTAAGCATTCCACCTCAAGAGTAATGTGGCAACACAGGAACTGAAATCATTAGACCGTTTCTGAAACCAGTAGTGAAGTATGTTATTTAATTCGTTAATCCTCGAAAAACCTTACCACAACTTGAATATTAATAAAATAATACAAGCGTTGCACGGCTGTCTTCAGTTAATGTCGTGAGATTTTGGTTAACTCCATTAAATTAACGTAAACCCTTACTTTA-----TTTTTTTTTATAAAGTAGTTCCCCACTATATTGGATATGATAAAAGGGATTAAGACAAGTCATCATG
>23-74275_Pleopsidium_discurrens 
CCGAGTTAGGGTCCTCCGGGCCCGACCT-CCAACCCTATGTCTTCGTATCTTT-GTTGCTTTGGCGGGCCT-GCTGGGAG--CCCCCG-CCGGTGG-CCTCGGCTTCCGAGCGCCCGTCAGAGACCCATC--AAACTCC-GTCAATT--GTGTAGTCCGAGT-ACCGATA-CAATAGTT-AAAAACTTTCAACAACGGATCTCTTGGTTCTGGCATCGATGAAGAACGCAGCGAAATGCGATAAGTAATGTGAATTGCAGAATTCAGTGAATCATCGAATCTTTGAACGCACATTGCGCCCTTTGGTATTCCGAGGGGCATGCCTGTTCGAGCGTCATTACACCACTCAAGCGTAGCTTGGCATTGGGCCC--CGT-CCCCAGAGGGCGGGCCCGGAACTCAGTGGCGGCACAG-CCCGGCTTCAAGC-GTAGTAAATTAACCG-TCGCTTTGGAAGTCCTGGGCCTGCGCCTGCCAGACAACCCCCATGTTTTTC--AAAGGTTGACCTCGG?????????????????????????????????????????????????????????????????????????????????????????????????????????????????????????????????????????????????????????????????????????????????????????????????????????????????????????????????????????????????????????????????????????????????????????????????????????????????????????????????????????????????????????????????????????????????????????????????????????????????????????????????????????????????????????????????????????????????????????????????????????????????????????????????????????????????????????????????????????????????????????????????????????????????????????????????????????????????????????????????????????????????????????????????????????????????????????????????????????????????????????????????????????????????????????????????????????????????????????????????????????????????????????????????????????????????????????TATAGCGAAAGCTAGTTGTGTTAACTATTAGTTAATGCAGGATCGGCTATGCCGAATAAAGTTCTAGGTAGAATAATGATGATGACAATTTTTTACCTATATGTCTTGACCAAATCACGTGCCAGCAGTCGCGGTAATACGTGAAAGACTAGTGTTATTCATCTTTAATAGGTTTAAAGGGTACCTAGACGGTATTTTTAGCCCAAAATAGGGTACGGATTTACTAGAGTTTTATGTGAGGAGGGGAGTACTTATGGAG-TAGAGATGAAATTTTTTTATACTGTGAGGTAACTGGTGGCGGCGAAAGCAACCTTCTATGTATAAACTGACGTTGAGGGACGAAGGCTTGGGTAGCAAATAGGATTAGATACCCTAGTAGTCCAAGCAGACAATTCTGAATGCCATAGATTAGATTATTTTTGGTCTATAAATGAAAGTGTAAGCATTCCACCTCAAGAGTAATGTGGCAACACAGGAACTGAAATCATTAGACCGTTTCTGAAACCAGTAGTGAAGTATGTTATTTAATTCGTTAATCCTCGAAAAACCTTACCACAACTTGAATATTAATAAAATAATACAAGCGTTGCACGGCTGTCTTCAGTTAATGTCGTGAGATTTTGGTTAACTCCATTAAATTAACGTAAACCCTTACTTTATT---TTTTTTTTTATAAAGTAGTTCCCCACTATATTGGATATGATAAAAGGGATTAAG?????????????
>23-74395_Pleopsidium_discurrens 
CCGAGTTAGGGTCCTCCGGGCCCGACCT-CCAACCCTATGTCTTCGTATCTTT-GTTGCTTTGGCGGGCCT-GCTGGGAG--CCCCCG-CCGGTGG-CCTCGGCTTCCGAGCGCCCGTCAGAGACCCATC--AAACTCC-GTCAATT--GTGTAGTCCGAGT-ACCGATA-CAATAGTT-AAAAACTTTCAACAACGGATCTCTTGGTTCTGGCATCGATGAAGAACGCAGCGAAATGCGATAAGTAATGTGAATTGCAGAATTCAGTGAATCATCGAATCTTTGAACGCACATTGCGCCCTTTGGTATTCCGAGGGGCATGCCTGTTCGAGCGTCATTACACCACTCAAGCGTAGCTTGGCATTGGGCCC--CGT-CCCCAGAGGGCGGGCCCGGAACTCAGTGGCGGCACAG-CCCGGCTTCAAGC-GTAGTAAATTAACCG-TCGCTTTGGAAGTCCTGGGCCTGC??????????????????????????????????????????????????????????????????????????????????????????????????????????????????????????????????????????????????????????????????????????????????????????????????????????????????????????????????????????????????????????????????????????????????????????????????????????????????????????????????????????????????????????????????????????????????????????????????????????????????????????????????????????????????????????????????????????????????????????????????????????????????????????????????????????????????????????????????????????????????????????????????????????????????????????????????????????????????????????????????????????????????????????????????????????????????????????????????????????????????????????????????????????????????????????????????????????????????????????????????????????????????????????????????????????????????????????????????????????????????CCAGCAATTTGGGGGAATGTATAGCGAAAGCTAGTTGTGTTAACTATTAGTTAATGCAGGATCGGCTATGCCGAATAAAGTTCTAGGTAGAATAATGATGATGACAATTTTTTACCTATATGTCTTGACCAAATCACGTGCCAGCAGTCGCGGTAATACGTGAAAGACTAGTGTTATTCATCTTTAATAGGTTTAAAGGGTACCTAGACGGTATTTTTAGCCCAAAATAGGGTACGGATTTACTAGAGTTTTATGTGAGGAGGGGAGTACTTATGGAG-TAGAGATGAAATTTTTTTATACTGTGAGGTAACTGGTGGCGGCGAAAGCAACCTTCTATGTATAAACTGACGTTGAGGGACGAAGGCTTGGGTAGCAAATAGGATTAGATACCCTAGTAGTCCAAGCAGACAATTCTGAATGCCATAGATTAGATTATTTTTGGTCTATAAATGAAAGTGTAAGCATTCCACCTCAAGAGTAATGTGGCAACACAGGAACTGAAATCATTAGACCGTTTCTGAAACCAGTAGTGAAGTATGTTATTTAATTCGTTAATCCTCGAAAAACCTTACCACAACTTGAATATTAATAAAATAATACAAGCGTTGCACGGCTGTCTTCAGTTAATGTCGTGAGATTTTGGTTAACTCCATTAAATTAACGTAAACCCTTACTTTATT---TTTTTTTTTATAAAGTAGTTCCCCACTATATTGGATATGATAAAAGGGATTAAGACAA?????????
>ZSB24-1363_Pleopsidium_tumidulum 
CCGAGTCGGGGTCTTTCAGGCCTCACCT-CCAACCCCATGTCTACCTACCTCT-GTTGCTTTGGCGGGCCT-GCTGGGGA--GACTCA-CCGGTGG-CTCCGGCTGCCGAGTGCCTGCCAGAGACCCATC--AATCTCTGGTCAATC--GTGCCGTCTGAGT-AACAAAA-CAATAGTG--AAAACTTTCAACAACGGATCTCTTGGTTCTGGCATCGATGAAGAGCGCAGCGAAATGCGATAAGTAATGTGAATTGCAGAATTCAGTGAACCATCGAATCTTTGAACGCACATTGCGCCCTCTGGTATTCCGGGGGGCATGCCTGTCCGAGCGTCATTACACCACTCAAGCTCGGCTTGGTGTTGGGCCT--CGT-CCCGCGTGGACTTGCCTGGAACTCAGTGGCGACGCAG-CCCGGCTTCGAGC-GTGATAACTCAACCG-CCGCTTTGGAATCCCCGGGTCTGGGTCTGCCGGACGAACCCCCAAATCTAC--CAAAGTTGA?????????????????GCGGCAACAGCTCAAATTTGAAATCTGGCCCTTCCAGGGTCCGAGTTGTAATTTGTAGAGGAAGCTTCGGGTACGGCTCCGGTCTAAGTTCCTTGGAACAGGACGTCATAGAGGGTGAGAATCCCGTATGTGACTGGCCGCCACGCCCGTGTGAAGCTCCTTCGACGAGTCGAGTTGTTTGGGAATGCAGCTCCAAACGGGTGGTAAATTTCATCTAAAGCTAAATACCGGCCAGAGACCGATAGCGCACAAGTAGAGTGATCGAAAGATGAAAAGCACTTTGGAAAGAGAGTTAAAAAGTACGTGAAATTGTTGAAAGGGAAGCGCTTGCAACCAGACTTGCCCGCGGGTGATCAACCGGTATTCTTACCGGCGCACTCGCCCGCGGTCAGGCCAGCATCGGTTCGGGCGGTCGGATAAACGCCCCTGGAACGTAGCTCCTCTCGGGGAGCGTTATAGCCTGGGGTACAGTGCGGCCTGCCTGGACCGAGGACCGCGCTTCGGCTAGGGTGCTGGCGTAATGGTTGTAAGCGACCCGTCTTGAAACACGGACCAAGGAGTCTAACATCTATGCGAGTGTTTGGGTGTCAAACCCACGCGCGTAATGAAAGTGAACGGAGGTGGGAACCCTCCAGGGTGCACCATCGACCGATCCTGATGTCTTCGGATGGATTTGAGTAAGAGCATAGCTGTTGGGACCCGAAAGATGGTGAACTATGCCTGAATAGGGTGAAGCCAGAGGAAACTCTGGTGGAGGCTCGCAGCGGTTCTGACGTGCAAATCGATCGTCAAATTTGGGTATAGGGGCGAAAGACTAATCGAACCATCCAGCAACTTGGGGGAATGTATAGCGAAAGCTAGTTGTATTAACTATTAGTTAATGCAAGATCGACTACGTCGAATAAAGTTCTAGGTAGAATAATGATGATGACAATTTTTTACCTATATGTCTTGACCAAATCTCGTGCCAGCAGTCGCGGTAATACGTGGGAGACTAGTGTTATTCATCTTTAATAGGTTTAAAGGGTACCTAGACGGTATTTCTAGCCCAAAATAGGGTACGGATTTACTAGAGTTTTATGTGAGGAGGGGAGTACTTGTGGAG-TAGAGATGAAATTTTTTTATACTATGAGGAAACTGGTGGCGGCGAAAGCAACCTTCTATATATAAACTGACGTTGAGGGACGAAGGCTTGGGTAGCAAATAGGATTAGATACCCTAGTAGTCCAAGCAGACAATTCTGAATGCCATAGATTAGATTATTTTTGGTCTATAAATGAAAGTGTAAGCATTCCACCTCAAGAGTAATGTGGCAACACAGGAACTGAAATCATTAGACCGTTTTTGAAACCAGTAGTGAAGTATGTTATTTAATTCGATGATCCTCGAAAAACCTTACCACAATTTGAATATTT-TAAATTCATACAAGCGTTGCACGGCTGTCTTCAGTTAATGTCGTGAGATTTTGGTTAACTCCATTAAATTAACGTAAACCCTTACTTTATTTA-TTTTTTTATATAAAGTAGTTCGTCGCTATATTGGTTATGATAAAAGGGACTAAGACAAGTCATCATG
>ZSB23-906_Pleopsidium_corrugatulum 
TAGAGTTAGGGTCTTCCGGGCCCCACCT-CCAACCCCATGTCTATCTATCTCT-GTTGCTTTGACGGGCCG-ATCGGGGA--GACCCA-CCGGTGG-CTCCGGCTGCCGAGTGCCTGTCGGAGACCCATC--AAACTCTGGTTAATG--ATGCTGTCTGAGT-GACAATA-CAATAGTG--AAAACTTTCAACAACGGATCTCTTGGTTCTGGCATCGATGAAGAACGCAGCGAAATGCGATAAGTAATGTGAATTGCAGAATTCAGTGAACCATCGAATCTTTGAACGCACATTGCGCCCTTTGGTATTCCGAGGGGCATGCCTGTTCGAGCGTCATTACACCACTCAAGCCCGGCTTGATGTTGGGCCT--TGT-CCTGCGCGGACTTGCCTGAAACTCAGTGGCGACGCAG-CTCGACTTCAAGC-GTAGTAACTTAACCG-TCGCTTTGGAAGCCTCGGGTCTGGGTCTGCCGGACGA???????????????????????????????CGGCGAGTGAAGCGGCAACAGCTCAAATTTGAAATCTGGCCCTTCCGGGGTCCGAGTTGTACTTTGTAGAGGATGCTTTGGGTACGGCTCCGGTCTAAGTTCCTTGGAACAGGACGTCATAGAGGGTGAGAGTCCCGTATGTGACTGGCCGCCACGCTCATGTGAAGCTCCTTCGATGAGTCGAGTTGTTTGGGAATGCAGCTCAAAACGGGTGGTAAATTTCATCTAAAGCTAAATACCGGCCAGAGACCGATAGCGCACAAGTAGAGTGATCGAAAGATGAAAAGCACTTTGGAAAGAGAGTTAAAGAGTACGTGAAATTGTTGAAAGGGAAGCGCTTGCAACCAGACTTGTCCGCGGGTGATCAGCCGGTATTCTTACCGGTGCACTCACCCGTGGTCAGGCCAGCATCGGTTTGGGCGGTTGGATAAACGCCCCTGGAACGTAGCTCCTCCCGGGGAGTGTTATAGCCTGGGGTGCAATGCGGCCTGCCCAGACCGAGGACCGCGCTTCGGCTAGGGTGCTGGCGTAATGGTTGTAAGCGACCCGTCTTGAAACACGGACCAAGGAGTCTAACATCTATGCGAGTGTTTGGGTGTCAAACCCATGCGCGTAATGAAAGTGAACGGAGGTGGGAACCTTCCGGGGTGCACCATCGACCGATCCTGATGTCTTCGGATGGATTTGAGTAAGAGCATGGCTGTTGGGACCCGAAAGATGGTGAACTATGCCTGAATAGGGTGAAGCCAGAGGAAACTCTGGTGGAGGCTCGCAGCGGTTCTGACGTGCAAATCGATCGTCAAATTTGGGTATAGGGGCGAAAGACTAATCGAACCATCCAGCAACTTGGGGGAATGTATAGCGAAAGCTAGTTGTATTAACTATTAGTTAATGCAAGATCGATTACGTCGAATAAAGTTCTAGGTAGAATAATGATGATGACAATTTTTTACCTATATGTCTTGACCAAATCTCGTGCCAGCAGTCGCGGAAATACGTGGGAGACTAGTGTTATTCATCTTTAATAGGTTTAAAGGGTACCTAGACGGTATTTCTAGCCCAAAATAGGGTACGGATTTACTAGAGTTTTATGTGAGGAGGGGAGTACTTGTGGAG-TAGAGATGAAATTTTTTTATACTATGAGGAAACTGGTGGCGGCGAAAGCAACCTTCTATATATAAACTGACGTTGAGGGACGAAGGCTTGGGTAGCAAATAGGATTAGATACCCTAGTAGTCCAAGCAGACAATTCTGAATGCCATAGATTAGATTATTTTTGGTCTATAAATGAAAGTGTAAGCATTCCACCTCAAGAGTAATGTGGCAACACAGGAACTGAAATCATTAGACCGTTTCTGAAACCAGTAGTGAAGTATGTTATTTAATTCGATGATCCTCGAAAAACCTTACCACAATTTGAATATTTGTAAATTCATACAAGCGTTGCACGGCTGTCTTCAGTTAATGTCGTGAGATTTTGGTTAACTCCATTAAATTAACGTAAACCCTTACTTTATTTA-TTTTTTTATATAAAGTAGTTCGTCGCTATATTGGTTATGATAAAAGGGACTAAGACAAGTC??????
>ZSB23-545_Pleopsidium_tumidulum 
CCGAGTCGGGGTCTTTCAGGCCTCACCT-CCAACCCCATGTCTACCTACCTCT-GTTGCTTTGGCGGGCCT-GCTGGGGA--GACTCA-CCGGTGG-CTCCGGCTGCCGAGTGCCTGCCAGAGACCCATC--AATCTCTGGTCAATC--GTGCCGTCTGAGT-AACAAAA-CAATAGTG--AAAACTTTCAACAACGGATCTCTTGGTTCTGGCATCGATGAAGAGCGCAGCGAAATGCGATAAGTAATGTGAATTGCAGAATTCAGTGAACCATCGAATCTTTGAACGCACATTGCGCCCTCTGGTATTCCGGGGGGCATGCCTGTCCGAGCGTCATTACACCACTCAAGCTCGGCTTGGTGTTGGGCCT--CGT-CCCGCGTGGACTTGCCTGGAACTCAGTGGCGACGCAG-CCCGGCTTCGAGC-GTGATAACTCAACCG-CCGCTTTGGAATCCCCGGGTCTGGGTCTGCCGGACGAACCCCCAAATCTAC--CAAAG??????????????????????CGGCAACAGCTCAAATTTGAAATCTGGCCCTTCCAGGGTCCGAGTTGTAATTTGTAGAGGAAGCTTCGGGTACGGCTCCGGTCTAAGTTCCTTGGAACAGGACGTCATAGAGGGTGAGAATCCCGTATGTGACTGGCCGCCACGCCCGTGTGAAGCTCCTTCGACGAGTCGAGTTGTTTGGGAATGCAGCTCCAAACGGGTGGTAAATTTCATCTAAAGCTAAATACCGGCCAGAGACCGATAGCGCACAAGTAGAGTGATCGAAAGATGAAAAGCACTTTGGAAAGAGAGTTAAAAAGTACGTGAAATTGTTGAAAGGGAAGCGCTTGCAACCAGACTTGCCCGCGGGTGATCAACCGGTATTCTTACCGGCGCACTCGCCCGCGGTCAGGCCAGCATCGGTTCGGGCGGTCGGATAAACGCCCCTGGAACGTAGCTCCTCTCGGGGAGCGTTATAGCCTGGGGTACAGTGCGGCCTGCCTGGACCGAGGACCGCGCTTCGGCTAGGGTGCTGGCGTAATGGTTGTAAGCGACCCGTCTTGAAACACGGACCAAGGAGTCTAACATCTATGCGAGTGTTTGGGTGTCAAACCCACGCGCGTAATGAAAGTGAACGGAGGTGGGAACCCTCCAGGGTGCACCATCGACCGATCCTGATGTCTTCGGATGGATTTGAGTAAGAGCATAGCTGTTGGGACCCGAAAGATGGTGAACTATGCCTGAATAGGGTGAAGCCAGAGGAAACTCTGGTGGAGGCTCGCAGCGGTTCTGACGTGCAAATCGATCGTCAAATTTGGGTATAGGGGCGAAAGACTAATCGAACCATCCAGCAACTTGGGGGAATGTATAGCGAAAGCTAGTTGTATTAACTATTAGTTAATGCAAGATCGACTACGTCGAATAAAGTTCTAGGTAGAATAATGATGATGACAATTTTTTACCTATATGTCTTGACCAAATCTCGTGCCAGCAGTCGCGGTAATACGTGGGAGACTAGTGTTATTCATCTTTAATAGGTTTAAAGGGTACCTAGACGGTATTTCTAGCCCAAAATAGGGTACGGATTTACTAGAGTTTTATGTGAGGAGGGGAGTACTTGTGGAG-TAGAGATGAAATTTTTTTATACTATGAGGAAACTGGTGGCGGCGAAAGCAACCTTCTATATATAAACTGACGTTGAGGGACGAAGGCTTGGGTAGCAAATAGGATTAGATACCCTAGTAGTCCAAGCAGACAATTCTGAATGCCATAGATTAGATTATTTTTGGTCTATAAATGAAAGTGTAAGCATTCCACCTCAAGAGTAATGTGGCAACACAGGAACTGAAATCATTAGACCGTTTTTGAAACCAGTAGTGAAGTATGTTATTTAATTCGATGATCCTCGAAAAACCTTACCACAATTTGAATATTT-TAAATTCATACAAGCGTTGCACGGCTGTCTTCAGTTAATGTCGTGAGATTTTGGTTAACTCCATTAAATTAACGTAAACCCTTACTTTATTTA-TTTTTTTATATAAAGTAGTTCGTCGCTATATTGGTTATGATAAAAGGGACTAAGACAAGTCATCATG
>ZSB24-1400_Pleopsidium_tumidulum 
CCGAGTCGGGGTCTTTCAGGCCTCACCT-CCAACCCCATGTCTACCTACCTCT-GTTGCTTTGGCGGGCCT-GCTGGGGA--GACTCA-CCGGTGG-CTCCGGCTGCCGAGTGCCTGCCAGAGACCCATC--AATCTCTGGTCAATC--GTGCCGTCTGAGT-AACAAAA-CAATAGTG--AAAACTTTCAACAACGGATCTCTTGGTTCTGGCATCGATGAAGAGCGCAGCGAAATGCGATAAGTAATGTGAATTGCAGAATTCAGTGAACCATCGAATCTTTGAACGCACATTGCGCCCTCTGGTATTCCGGGGGGCATGCCTGTCCGAGCGTCATTACACCACTCAAGCTCGGCTTGGTGTTGGGCCT--CGT-CCCGCGTGGACTTGCCTGGAACTCAGTGGCGACGCAG-CCCGGCTTCGAGC-GTGATAACTCAACCG-CCGCTTTGGAATCCCCGGGTCTGGGTCTGCCGGACGAACCCCCAAATCTAC--CAAAGTTGA?????????????TGAAGCGGCAACAGCTCAAATTTGAAATCTGGCCCTTCCAGGGTCCGAGTTGTAATTTGTAGAGGAAGCTTCGGGTACGGCTCCGGTCTAAGTTCCTTGGAACAGGACGTCATAGAGGGTGAGAATCCCGTATGTGACTGGCCGCCACGCCCGTGTGAAGCTCCTTCGACGAGTCGAGTTGTTTGGGAATGCAGCTCCAAACGGGTGGTAAATTTCATCTAAAGCTAAATACCGGCCAGAGACCGATAGCGCACAAGTAGAGTGATCGAAAGATGAAAAGCACTTTGGAAAGAGAGTTAAAAAGTACGTGAAATTGTTGAAAGGGAAGCGCTTGCAACCAGACTTGCCCGCGGGTGATCAACCGGTATTCTTACCGGCGCACTCGCCCGCGGTCAGGCCAGCATCGGTTCGGGCGGTCGGATAAACGCCCCTGGAACGTAGCTCCTCTCGGGGAGCGTTATAGCCTGGGGTACAGTGCGGCCTGCCTGGACCGAGGACCGCGCTTCGGCTAGGGTGCTGGCGTAATGGTTGTAAGCGACCCGTCTTGAAACACGGACCAAGGAGTCTAACATCTATGCGAGTGTTTGGGTGTCAAACCCACGCGCGTAATGAAAGTGAACGGAGGTGGGAACCCTCCAGGGTGCACCATCGACCGATCCTGATGTCTTCGGATGGATTTGAGTAAGAGCATAGCTGTTGGGACCCGAAAGATGGTGAACTATGCCTGAATAGGGTGAAGCCAGAGGAAACTCTGGTGGAGGCTCGCAGCGGTTCTGACGTGCAAATCGATCGTCAAATTTGGGTATAGGGGCGAAAGACTAATCGAACCATCCAGCAACTTGGGGGAATGTATAGCGAAAGCTAGTTGTATTAACTATTAGTTAATGCAAGATCGACTACGTCGAATAAAGTTCTAGGTAGAATAATGATGATGACAATTTTTTACCTATATGTCTTGACCAAATCTCGTGCCAGCAGTCGCGGTAATACGTGGGAGACTAGTGTTATTCATCTTTAATAGGTTTAAAGGGTACCTAGACGGTATTTCTAGCCCAAAATAGGGTACGGATTTACTAGAGTTTTATGTGAGGAGGGGAGTACTTGTGGAG-TAGAGATGAAATTTTTTTATACTATGAGGAAACTGGTGGCGGCGAAAGCAACCTTCTATATATAAACTGACGTTGAGGGACGAAGGCTTGGGTAGCAAATAGGATTAGATACCCTAGTAGTCCAAGCAGACAATTCTGAATGCCATAGATTAGATTATTTTTGGTCTATAAATGAAAGTGTAAGCATTCCACCTCAAGAGTAATGTGGCAACACAGGAACTGAAATCATTAGACCGTTTTTGAAACCAGTAGTGAAGTATGTTATTTAATTCGATGATCCTCGAAAAACCTTACCACAATTTGAATATTT-TAAATTCATACAAGCGTTGCACGGCTGTCTTCAGTTAATGTCGTGAGATTTTGGTTAACTCCATTAAATTAACGTAAACCCTTACTTTATTTA-TTTTTTTATATAAAGTAGTTCGTCGCTATATTGGTTATGATAAAAGGGACTAAGACAAGTCATCATG
>ZSB24-1392_Pleopsidium_tumidulum 
CCGAGTCGGGGTCTTTCAGGCCTCACCT-CCAACCCCATGTCTACCTACCTCT-GTTGCTTTGGCGGGCCT-GCTGGGGA--GACTCA-CCGGTGG-CTCCGGCTGCCGAGTGCCTGCCAGAGACCCATC--AATCTCTGGTCAATC--GTGCCGTCTGAGT-AACAAAA-CAATAGTG--AAAACTTTCAACAACGGATCTCTTGGTTCTGGCATCGATGAAGAGCGCAGCGAAATGCGATAAGTAATGTGAATTGCAGAATTCAGTGAACCATCGAATCTTTGAACGCACATTGCGCCCTCTGGTATTCCGGGGGGCATGCCTGTCCGAGCGTCATTACACCACTCAAGCTCGGCTTGGTGTTGGGCCT--CGT-CCCGCGTGGACTTGCCTGGAACTCAGTGGCGACGCAG-CCCGGCTTCGAGC-GTGATAACTCAACCG-CCGCTTTGGAATCCCCGGGTCTGGGTCTGCCGGACGAACCCCCAAATCTAC--CAAAG?????????????????????????????AGCTCAAATTTGAAATCTGGCCCTTCCAGGGTCCGAGTTGTAATTTGTAGAGGAAGCTTCGGGTACGGCTCCGGTCTAAGTTCCTTGGAACAGGACGTCATAGAGGGTGAGAATCCCGTATGTGACTGGCCGCCACGCCCGTGTGAAGCTCCTTCGACGAGTCGAGTTGTTTGGGAATGCAGCTCCAAACGGGTGGTAAATTTCATCTAAAGCTAAATACCGGCCAGAGACCGATAGCGCACAAGTAGAGTGATCGAAAGATGAAAAGCACTTTGGAAAGAGAGTTAAAAAGTACGTGAAATTGTTGAAAGGGAAGCGCTTGCAACCAGACTTGCCCGCGGGTGATCAACCGGTATTCTTACCGGCGCACTCGCCCGCGGTCAGGCCAGCATCGGTTCGGGCGGTCGGATAAACGCCCCTGGAACGTAGCTCCTCTCGGGGAGCGTTATAGCCTGGGGTACAGTGCGGCCTGCCTGGACCGAGGACCGCGCTTCGGCTAGGGTGCTGGCGTAATGGTTGTAAGCGACCCGTCTTGAAACACGGACCAAGGAGTCTAACATCTATGCGAGTGTTTGGGTGTCAAACCCACGCGCGTAATGAAAGTGAACGGAGGTGGGAACCCTCCAGGGTGCACCATCGACCGATCCTGATGTCTTCGGATGGATTTGAGTAAGAGCATAGCTGTTGGGACCCGAAAGATGGTGAACTATGCCTGAATAGGGTGAAGCCAGAGGAAACTCTGGTGGAGGCTCGCAGCGGTTCTGACGTGCAAATCGATCGTCAAATTTGGGTATAGGGGCGAAAGACTAATCGAACCATCCAGCAACTTGGGGGAATGTATAGCGAAAGCTAGTTGTATTAACTATTAGTTAATGCAAGATCGACTACGTCGAATAAAGTTCTAGGTAGAATAATGATGATGACAATTTTTTACCTATATGTCTTGACCAAATCTCGTGCCAGCAGTCGCGGTAATACGTGGGAGACTAGTGTTATTCATCTTTAATAGGTTTAAAGGGTACCTAGACGGTATTTCTAGCCCAAAATAGGGTACGGATTTACTAGAGTTTTATGTGAGGAGGGGAGTACTTGTGGAG-TAGAGATGAAATTTTTTTATACTATGAGGAAACTGGTGGCGGCGAAAGCAACCTTCTATATATAAACTGACGTTGAGGGACGAAGGCTTGGGTAGCAAATAGGATTAGATACCCTAGTAGTCCAAGCAGACAATTCTGAATGCCATAGATTAGATTATTTTTGGTCTATAAATGAAAGTGTAAGCATTCCACCTCAAGAGTAATGTGGCAACACAGGAACTGAAATCATTAGACCGTTTTTGAAACCAGTAGTGAAGTATGTTATTTAATTCGATGATCCTCGAAAAACCTTACCACAATTTGAATATTT-TAAATTCATACAAGCGTTGCACGGCTGTCTTCAGTTAATGTCGTGAGATTTTGGTTAACTCCATTAAATTAACGTAAACCCTTACTTTATTTA-TTTTTTTATATAAAGTAGTTCGTCGCTATATTGGTTATGATAAAAGGGACTAAGACAAGTCATCATG
>XJ-ZSB23-119_Pleopsidium_gobiense 
CAGAGTTAGGGTCTTCCAGGCCCCACCT-CCTACCCCGTGTCTAAC-ATCTCC-GTTGCTTTGACGGGCCT-GCTGGGGA--GACCCA-CCGGTGG-CTCCGGCTGCCGAGCGCCTGTCAGAGACCCATC--AAACTCTGGTTAATT--ATGCTGTCTGAGT-AGCGATA-CAATAGCG--AAAACTTTCAACAACGGATCTCTTGGTTCTGGCATCGATGAAGAACGCAGCGAAATGCGATAAGTAATGTGAATTGCAGAATTCAGTGAACCATCGAATCTTTGAACGCACATTGCGCCCTTTGGTATTCCGAGGGGCATGCCTGTTCGAGCGTCATTACACCACTCAAGCTCGGCTTGGTGTTGGGCCT--TGT-TCCGCGCGGACTTGCCTGAAACTCAGTGGCGACGCAG-CCCGACTTCAAGC-GTAGTAACTTAACCG-CCGCTTTGGAAGCCCCGGGTCTGGGTCCGCCGGACGAACCCCCGC???????????????????????CGGCGAGTGAAGCGGCAACAGCTCAAATTTGAAATCTGGCCCTTCCAGGGTCCGAGTTGTACTTTGTAGAGGATGCTTCGGGTACGGCTCCGGTCTAAGTTCCTTGGAACAGGACGTCATAGAGGGTGAGAGTCCCGTATGTGACTGGCCGCCAGGCCCGTGTGAAGCTCCTTCGACGAGTCGAGTTGTTTGGGAATGCAGCTCTAAACGGGTGGTAAATTTCATCTAAAGCTAAATACCGGCCAGAGACCGATAGCGCACAAGTAGAGTGATCGAAAGATGAAAAGCACTTTGGAAAGAGAGTTAAAAAGTACGTGAAATTGTTGAAAGGGAAGCGCTTGCAACCAGACTTGCCCGCGGGTGATCAGCCGGTATTCTTACCGGTGCACTCGCCCGTGATCAGGCCAGCATCGGTTTGGGCGGTCGGATAAATGCCCCTGGAACGTAGCTCCTCCCGGGGAGCGTTATAGCCTGGGGTGCAATGCGGCCTGCCCAGACCGAGGACCGCGCTTCTGCTAGGGTGCTGGCGTAATGGTTGTAAGCGACCCGTCTTGAAACACGGACCAAGGAGTCTAACATCTATGCGAGTGTTTGGGCGTCAAACCCATGCGCGCAATGAAAGTGAACGGAGGTGGGAACCCTCCGGGGTGCACCATCGACCGATCCTGATGTCTTCGGATGGATTTGAGTAAGAGCATAGCTGTTGGGACCCGAAAGATGGTGAACTATGCCTGAATAGGGTGAAGCCAGAGGAAACTCTGGTGGAGGCTCGCAGCGGTTCTGACGTGCAAATCGATCGTCAAATTTGGGTATAGGGGCGAAAGACTAATCGAACCATCCAGCAACTTGGGGGAATGTATAGCGAAAGCTAGTTGTATTAACTATTAGTTAATGCAAGATCGATTACGTCGAATAAAGTTCTAGGTAGAATAATGATGATGACAATTTTTTACCTATATGTCTTGACCAAATCTCGTGCCAGCAGTCGCGGTAATACGTGGGAGACTAGTGTTATTCATCTTTAATAGGTTTAAAGGGTACCTAGACGGTATTTCTAGCCCAAAATAGGGTACGGATTTACTAGAGTTTTATGTGAGGAGGGGAGTACTTGTGGAG-TAGAGATGAAATTTTTTTATACTATGAGGAAACTGGTGGCGGCGAAAGCAACCTTCTATATATAAACTGACGTTGAGGGACGAAGGCTTGGGTAGCAAATAGGATTAGATACCCTAGTAGTCCAAGCAGACAATTCTGAATGCCATAGATTAGATTATTTTTGGTCTATAAATGAAAGTGTAAGCATTCCACCTCAAGAGTAATGTGGCAACACAGGAACTGAAATCATTAGACCGTTTCTGAAACCAGTAGTGAAGTATGTTATTTAATTCGATGATCCTCGAAAAACCTTACCACAATTTGAATATTTGTAAATTCATACAAGCGTTGCACGGCTGTCTTCAGTTAATGTCGTGAGATTTTGGTTAACTCCATTAAATTAACGTAAACCCTTACTTTATTTA-TTTTTTTATATAAAGTAGTTCGTCGCTATATTGGTTATGATAAAAGGGACTAAGACAAGTCATCATG
>ZYY22-558_Pleopsidium_tumidulum 
CCGAGTCGGGGTCTTTCAGGCCTCACCT-CCAACCCCATGTCTACCTACCTCT-GTTGCTTTGGCGGGCCT-GCTGGGGA--GACTCA-CCGGTGG-CTCCGGCTGCCGAGTGCCTGCCAGAGACCCATC--AATCTCTGGTCAATC--GTGCCGTCTGAGT-AACAAAA-CAATAGTG--AAAACTTTCAACAACGGATCTCTTGGTTCTGGCATCGATGAAGAACGCAGCGAAATGCGATAAGTAATGTGAATTGCAGAATTCAGTGAACCATCGAATCTTTGAACGCACATTGCGCCCTCTGGTATTCCGGGGGGCATGCCTGTCCGAGCGTCATTACACCACTCAAGCTCGGCTTGGTGTTGGGCCT--CGT-CCTGCGTGGACTTGCCTGGAACTCAGTGGCGACGCAG-CCCGGCTTCAAGC-GTGATAACTTAACCG-CCGCTTTGGAATCCCCGGGTCTGGGTCCGCCGGACGAACCCCCAAATCTAC--CAAAG??????????CGGCGAGTGAAGCGGCAACAGCTCAAATTTGAAATCTGACCCTTCCAGGGTCCGAGTTGTAATTTGTAGAGGAAGCTTCGGGTACGGCTCCGGTCTAAGTTCCTTGGAACAGGGCGTCATAGAGGGTGAGAATCCCGTATGTGACTGGTCGCCACGCCCGTGTGAAGCTCCTTCGACGAGTCGAGTTGTTTGGGAATGCAGCTCAAAACGGGTGGTAAATTTCATCTAAAGCTAAATACCGGCCAGAGACCGATAGCGCACAAGTAGAGTGATCGAAAGATGAAAAGCACTTTGGAAAGAGAGTTAAAAAGTACGTGAAATTGTTGAAAGGGAAGCGCTTGCCACCAGACTTGCCCGCGGGTGATCAACCGGTATTCTTACCGGCGCACTCGCCCGCGGTCAGGCCAGCACCGGTTCGGGCGGTCGGATAAACGCCCCTGGAACGTAGCTCCTCTCGGGGAGCGTTATAGCCTGGGGTACAGTGCGGCCTGCCTGGACCGAGGACCGCGCTTCGGCTAGGGTGCTGGCGTAATGGTTGTAAGCGACCCGTCTTGAAACACGGACCAAGGAGTCTAACATCTATGCGAGTGTTTGGGTGTCAAACCCACGCGCGTAATGAAAGTGAACGGAGGTGGGAACCCTCCAGGGTGCACCATCGACCGATCCTGATGTCTTCAGATGGATTTGAGTAAGAGCATAGCTGTTGGGACCCGAAAGATGGTGAACTATGCCTGAATAGGGTGAAGCCAGAGGAAACTCTGGTGGAGGCTCGCAGCGGTTCTGACGTGCAAATCGATCGTCAAATTTGGGTATAGGGGCGAAAGACTAATCGAACCATCCAGCAACTTGGGGGAATGTATAGCGAAAGCTAGTTGTATTAACTATTAGTTAATGCAAGATCGACTACGTCGAATAAAGTTCTAGGTAGAATAATGATGATGACAATTTTTTACCTATATGTCTTGACCAAATCTCGTGCCAGCAGTCGCGGTAATACGTGGGAGACTAGTGTTATTCATCTTTAATAGGTTTAAAGGGTACCTAGACGGTATTTCTAGCCCAAAATAGGGTACGGATTTACTAGAGTTTTATGTGAGGAGGGGAGTACTTGTGGAG-TAGAGATGAAATTTTTTTATACTATGAGGAAACTGGTGGCGGCGAAAGCAACCTTCTATATATAAACTGACGTTGAGGGACGAAGGCTTGGGTAGCAAATAGGATTAGATACCCTAGTAGTCCAAGCAGACAATTCTGAATGCCATAGATTAGATTATTTTTGGTCTATAAATGAAAGTGTAAGCATTCCACCTCAAGAGTAATGTGGCAACACAGGAACTGAAATCATTAGACCGTTTTTGAAACCAGTAGTGAAGTATGTTATTTAATTCGATGATCCTCGAAAAACCTTACCACAATTTGAATATTT-TAAATTCATACAAGCGTTGCACGGCTGTCTTCAGTTAATGTCGTGAGATTTTGGTTAACTCCATTAAATTAACGTAAACCCTTACTTTATTTA-TTTTTTTATATAAAGTAGTTCGTCGCTATATTGGTTATGATAAAAGGGACTAAGACAAGTCATCATG
>XY22-896_Pleopsidium_tumidulum 
CCGAGTCGGGGTCTTTCAGGCCTCACCT-CCAACCCCATGTCTACCTACCTCC-GTTGCTTTGGCGGGCCT-GCTGAGGA--GACTCA-CCGGTGG-CTCCGGCTGCCGAGTGCCTGCCAGAGACCCATC--AACCTCTGGTCAATC--GTGCCGTCTGAGT-AACAAAA-CAATAGTG--AAAACTTTCAACAACGGATCTCTTGGTTCTGGCATCGATGAAGAACGCAGCGAAATGCGATAAGTAATGTGAATTGCAGAATTCAGTGAACCATCGAATCTTTGAACGCACATTGCGCCCTCTGGTATTCCGGGGGGCATGCCTGTCCGAGCGTCATTACACCACTCAAGCTCGGCTTGGTGTTGGGCCT--CGT-CCCGCGTGGACTTGCCTGGAACTCAGTGGCGACGCAG-CCCGGCTTCAAGC-GTGATAACTCAACCG-CCGCTTTGGAATCCCCGGGTCTGGGTCTGCCGGACGAACCCCCAGATCTAC--CAAAGTTGACCTCGGCGGCGAGTGAAGCGGCAACAGCTCAAATTTGAAATCTGGCCCTTCCGGGGTCCGAGTTGTAATTTGTAGAGGAAGCTTCGGGTACGGCTCCGGTCTAAGTTCCTTGGAACAGGACGTCATAGAGGGTGAGAATCCCGTATGTGACTGGCCGCCACGCCCGTGTGAAGCTCCTTCGACGAGTCGAGTTGTTTGGGAATGCAGCTCCAAACGGGTGGTAAATTTCATCTAAAGCTAAATACCGGCCAGAGACCGATAGCGCACAAGTAGAGTGATCGAAAGATGAAAAGCACTTTGGAAAGAGAGTTAAAAAGTACGTGAAATTGTTGAAAGGGAAGCGCTTGCAACCAGACTTGCCCGCGGGTGATCAACCGGTATTCTTACCGGCGCACTCGCCCGCGGTCAGGCCAGCATCGGTTCGGGCGGTCGGATAAACGTCCCTGGAACGTAGCTCCTCTCGGGGAGCGTTATAGCCTGGGGCACAGTGCGGCCTGCCTGGACCGAGGACCGCGCTTCGGCTAGGGTGCTGGCGTAATGGTTGTAAGCGACCCGTCTTGAAACACGGACCAAGGAGTCTAACATCTATGCGAGTGTTTGGGTGTCAAACCCACGCGCGTAATGAAAGTGAACGGAGGTGGGAACCCTCCAGGGTGCACCATCGACCGATCCTGATGTCTTCGGATGGATTTGAGTAAGAGCATAGCTGTTGGGACCCGAAAGATGGTGAACTATGCCTGAATAGGGTGAAGCCAGAGGAAACTCTGGTGGAGGCTCGCAGCGGTTCTGACGTGCAAATCGATCGTCAAATTTGGGTATAGGGGCGAAAGACT???????????CCAGCAACTTGGGGGAATGTATAGCGAAAGCTAGTTGTATTAACTATTAGTTAATGCAAGATCGACTACGTCGAATAAAGTTCTAGGTAGAATAATGATGATGACAATTTTTTACCTATATGTCTTGACCAAATCTCGTGCCAGCAGTCGCGGTAATACGTGGGAGACTAGTGTTATTCATCTTTAATAGGTTTAAAGGGTACCTAGACGGTATTTCTAGCCCAAAATAGGGTACGGATTTACTAGAGTTTTATGTGAGGAGGGGAGTACTTGTGGAG-TAGAGATGAAATTTTTTTATACTATGAGGAAACTGGTGGCGGCGAAAGCAACCTTCTATATATAAACTGACGTTGAGGGACGAAGGCTTGGGTAGCAAATAGGATTAGATACCCTAGTAGTCCAAGCAGACAATTCTGAATGCCATAGATTAGATTATTTTTGGTCTATAAATGAAAGTGTAAGCATTCCACCTCAAGAGTAATGTGGCAACACAGGAACTGAAATCATTAGACCGTTTTTGAAACCAGTAGTGAAGTATGTTATTTAATTCGATGATCCTCGAAAAACCTTACCACAATTTGAATATTT-TAAATTCATACAAGCGTTGCACGGCTGTCTTCAGTTAATGTCGTGAGATTTTGGTTAACTCCATTAAATTAACGTAAACCCTTACTTTATTTA-TTTTTTTATATAAAGTAGTTCGTCGCTATATTGGTTATGATAAAAGGGACTAAGACAAGTCATCATG
>XY22-773_Pleopsidium_tumidulum 
CCGAGTCGGGGTCTTTCAGGCCTCACCT-CCAACCCCATGTCTACCTACCTCT-GTTGCTTTGGCGGGCCT-GCT-GGGA--GACTCA-CCGGTGG-CTCCGGCTGCCGAGTGCCTGCCAGAGACCCATC--AATCTCTGGTCAATC--GTGCCGTCTGAGT-AACAAAA-CAATAGTG--AAAACTTTCAACAACGGATCTCTTGGTTCTGGCATCGATGAAGAACGCAGCGAAATGCGATAAGTAATGTGAATTGCAGAATTCAGTGAACCATCGAATCTTTGAACGCACATTGCGCCCTCTGGTATTCCGGGGGGCATGCCTGTCCGAGCGTCATTACACCACTCAAGCTCGGCTTGGTGTTGGGCCT--CGT-CCTGCGTGGACTTGCCTGGAACTCAGTGGCGACGCAG-CCCGGCTTCAAGC-GTGATAACTTAACCG-CCGCTTTGGAATCCCCGGGTCTGGGTCCGCCGGACGAACCCCCAAATCTAC--CAAAG?????????????????????GCGGCAACAGCTCAAATTTGAAATCTGGCCCTTCCAGGGTCCGAGTTGTAATTTGTAGAGGAAGCTTCAGGTACGGCTCCGGTCTAAGTTCCTTGGAACAGGGCGTCATAGAGGGTGAGAATCCCGTATGTGACTGGTCGCCACGCCCGTGTGAAGCTCCTTCGACGAGTCGAGTTGTTTGGGAATGCAGCTCAAAACGGGTGGTAAATTTCATCTAAAGCTAAATACCGGCCAGAGACCGATAGCGCACAAGTAGAGTGATCGAAAGATGAAAAGCACTTTGGAAAGAGAGTTAAAAAGTACGTGAAATTGTTGAAAGGGAAGCGCTTGCCACCAGACTTGCCCGCGGGTGATCAACCGGTATTCTTACCGGCGCACTCGCCCGCGGTCAGGCCAGCACCGGTTCGGGCGGTCGGATAAACGCCCCTGGAACGTAGCTCCTCTCGGGGAGCGTTATAGCCTGGGGTACAGTGCGGCCTGCCTGGACCGAGGACCGCGCTTCGGCTAGGGTGCTGGCGTAATGGTTGTAAGCGACCCGTCTTGAAACACGGACCAAGGAGTCTAACATCTATGCGAGTGTTTGGGTGTCAAACCCACGCGCGTAATGAAAGTGAACGGAGGTGGGAACCCTCCAGGGTGCACCATCGACCGATCCTGATGTCTTCGGATGGATTTGAGTAAGAGCATAGCTGTTGGGACCCGAAAGATGGTGAACTATGCCTGAATAGGGTGAAGCCAGAGGAAACTCTGGTGGAGGCTCGCAGCGGTTCTGACGTGCAAATCGATCGTCAAATTTGGGTATAGGGGCGAAAGACTAATCGAACCATCCAGCAACTTGGGGGAATGTATAGCGAAAGCTAGTTGTATTAACTATTAGTTAATGCAAGATCGACTACGTCGAATAAAGTTCTAGGTAGAATAATGATGATGACAATTTTTTACCTATATGTCTTGACCAAATCTCGTGCCAGCAGTCGCGGTAATACGTGGGAGACTAGTGTTATTCATCTTTAATAGGTTTAAAGGGTACCTAGACGGTATTTCTAGCCCAAAATAGGGTACGGATTTACTAGAGTTTTATGTGAGGAGGGGAGTACTTGTGGAG-TAGAGATGAAATTTTTTTATACTATGAGGAAACTGGTGGCGGCGAAAGCAACCTTCTATATATAAACTGACGTTGAGGGACGAAGGCTTGGGTAGCAAATAGGATTAGATACCCTAGTAGTCCAAGCAGACAATTCTGAATGCCATAGATTAGATTATTTTTGGTCTATAAATGAAAGTGTAAGCATTCCACCTCAAGAGTAATGTGGCAACACAGGAACTGAAATCATTAGACCGTTTTTGAAACCAGTAGTGAAGTATGTTATTTAATTCGATGATCCTCGAAAAACCTTACCACAATTTGAATATTT-TAAATTCATACAAGCGTTGCACGGCTGTCTTCAGTTAATGTCGTGAGATTTTGGTTAACTCCATTAAATTAACGTAAACCCTTACTTTATTTA-TTTTTTTATATAAAGTAGTTCGTCGCTATATTGGTTATGATAAAAGGGACTAAGACAAGTCATCATG
>LD22-513_Pleopsidium_gobiense 
CAGAGTTAGGGTCTTCCAGGCCCCACCT-CCTACCCCGTGTCTAAC-ATCTCC-GTTGCTTTGACGGGCCT-GCTGGGGA--GACCCA-CCGGTGG-CTCCGGCTGCCGAGCGCCTGTCAGAGACCCATC--AAACTCTGGTTAATT--ATGCTGTCTGAGT-AGCGATA-CAATAGCG--AAAACTTTCAACAACGGATCTCTTGGTTCTGGCATCGATGAAGAACGCAGCGAAATGCGATAAGTAATGTGAATTGCAGAATTCAGTGAACCATCGAATCTTTGAACGCACATTGCGCCCTTTGGTATTCCGAGGGGCATGCCTGTTCGAGCGTCATTACACCACTCAAGCTCGGCTTGGTGTTGGGCCT--TGT-CCCGCGCGGACTTGCCTGAAACTCAGTGGCGACGCAG-CCCGACTTCAAGC-GTAGTAACTTAACCG-CCGCTTTGGAAGCCCCGGGTC???????????????????????????????????????????????CGGCGAGTGAAGCGGCAACAGCTCAAATTTGAAATCTGGCCCTTCCAGGGTCCGAGTTGTACTTTGTAGAGGATGCTTCGGGTACGGCTCCGGTCTAAGTTCCTTGGAACAGGACGTCATAGAGGGTGAGAGTCCCGTATGTGACTGGCCGCCAGGCCCGTGTGAAGCTCCTTCGACGAGTCGAGTTGTTTGGGAATGCAGCTCTAAACGGGTGGTAAATTTCATCTAAAGCTAAATACCGGCCAGAGACCGATAGCGCACAAGTAGAGTGATCGAAAGATGAAAAGCACTTTGGAAAGAGAGTTAAAAAGTACGTGAAATTGTTGAAAGGGAAGCGCTTGCAACCAGACTTGCCCGCGGGTGATCAGCCGGTATTCTTACCGGTGCACTCGCCCGTGATCAGGCCAGCATCGGTTTGGGCGGTTGGATAAATGCCCCTGGAACGTAGCTCCTCCCGGGGAGCGTTATAGCCTGGGGTGCAATGCGGCCTGCCCAGACCGAGGACCGCGCTTCTGCTAGGGTGCTGGCGTAATGGTTGTAAGCGACCCGTCTTGAAACACGGACCAAGGAGTCTAACATCTATGCGAGTGTTTGGGCGTCAAACCCATGCGCGTAATGAAAGTGAACGGAGGTGGGAACCCTCCGGGGTGCACCATCGACCGATCCTGATGTCTTCGGATGGATTTGAGTAAGAGCATAGCTGTTGGGACCCGAAAGATGGTGAACTATGCCTGAATAGGGTGAAGCCAGAGGAAACTCTGGTGGAGGCTCGCAGCGGTTCTGACGTGCAAATCGATCGTCAAATTTGGGTATAGGGGCGAAAGACTAATCGAACCAT????CAACTTGGGGGAATGTATAGCGAAAGCTAGTTGTATTAACTATTAGTTAATGCAAGATCGATTACGTCGAATAAAGTTCTAGGTAGAATAATGATGATGACAATTTTTTACCTATATGTCTTGACCAAATCTCGTGCCAGCAGTCGCGGTAATACGTGGGAGACTAGTGTTATTCATCTTTAATAGGTTTAAAGGGTACCTAGACGGTATTTCTAGCCCAAAATAGGGTACGGATTTACTAGAGTTTTATGTGAGGAGGGGAGTACTTGTGGAG-TAGAGATGAAATTTTTTTATACTATGAGGAAACTGGTGGCGGCGAAAGCAACCTTCTATATATAAACTGACGTTGAGGGACGAAGGCTTGGGTAGCAAATAGGATTAGATACCCTAGTAGTCCAAGCAGACAATTCTGAATGCCATAGATTAGATTATTTTTGGTCTATAAATGAAAGTGTAAGCATTCCACCTCAAGAGTAATGTGGCAACACAGGAACTGAAATCATTAGACCGTTTCTGAAACCAGTAGTGAAGTATGTTATTTAATTCGATGATCCTCGAAAAACCTTACCACAATTTGAATATTTGTAAATTCATACAAGCGTTGCACGGCTGTCTTCAGTTAATGTCGTGAGATTTTGGTTAACTCCATTAAATTAACGTAAACCCTTACTTTATTTA-TTTTTTTATATAAAGTAGTTCGTCGCTATATTGGTTATGATAAAAGGGACTAAGACAAGTCATCATG
>XY22-947_Pleopsidium_gobiense 
CAGAGTTAGGGTCTTCCAGGCCCCACCT-CCTACCCCGTGTCTAAC-ATCTCC-GTTGCTTTGACGGGCCT-GCTGGGGA--GACCCA-CCGGTGG-CTCCGGCTGCCGAGCGCCTGTCAGAGACCCATC--AAACTCTGGTTAATT--ATGCTGTCTGAGT-AGCGATA-CAATAGCG--AAAACTTTCAACAACGGATCTCTTGGTTCTGGCATCGATGAAGAACGCAGCGAAATGCGATAAGTAATGTGAATTGCAGAATTCAGTGAACCATCGAATCTTTGAACGCACATTGCGCCCTTTGGTATTCCGAGGGGCATGCCTGTTCGAGCGTCATTACACCACTCAAGCTCGGCTTGGTGTTGGGCCT--TGT-CCCGCGCGGACTTGCCTGAAACTCAGTGGCGACGCAG-CCCGACTTCAAGC-GTAGTAACTTAACCG-CCGCTTTGGAAGCCCCGGGTCTGGGTCCGCCGGACGAACCCCCGC???????????????????????CGGCGAGTGAAGCGGCAACAGCTCAAATTTGAAATCTGGCCCTTCCAGGGTCCGAGTTGTACTTTGTAGAGGATGCTTCGGGTACGGCTCCGGTCTAAGTTCCTTGGAACAGGACGTCATAGAGGGTGAGAGTCCCGTATGTGACTGGCCGCCAGGCCCGTGTGAAGCTCCTTCGACGAGTCGAGTTGTTTGGGAATGCAGCTCTAAACGGGTGGTAAATTTCATCTAAAGCTAAATACCGGCCAGAGACCGATAGCGCACAAGTAGAGTGATCGAAAGATGAAAAGCACTTTGGAAAGAGAGTTAAAAAGTACGTGAAATTGTTGAAAGGGAAGCGCTTGCAACCAGACTTGCCCGCGGGTGATCAGCCGGTATTCTTACCGGTGCACTCGCCCGTGATCAGGCCAGCATCGGTTTGGGCGGTTGGATAAATGCCCCTGGAACGTAGCTCCTCCCGGGGAGCGTTATAGCCTGGGGTGCAATGCGGCCTGCCCAGACCGAGGACCGCGCTTCTGCTAGGGTGCTGGCGTAATGGTTGTAAGCGACCCGTCTTGAAACACGGACCAAGGAGTCTAACATCTATGCGAGTGTTTGGGCGTCAAACCCATGCGCGTAATGAAAGTGAACGGAGGTGGGAACCCTCCGGGGTGCACCATCGACCGATCCTGATGTCTTCGGATGGATTTGAGTAAGAGCATAGCTGTTGGGACCCGAAAGATGGTGAACTATGCCTGAATAGGGTGAAGCCAGAGGAAACTCTGGTGGAGGCTCGCAGCGGTTCTGACGTGCAAATCGATCGTCAAATTTGGGTATAGGGGCGAAAGACTAATCGAACCATCCAGCAACTTGGGGGAATGTATAGCGAAAGCTAGTTGTATTAACTATTAGTTAATGCAAGATCGATTACGTCGAATAAAGTTCTAGGTAGAATAATGATGATGACAATTTTTTACCTATATGTCTTGACCAAATCTCGTGCCAGCAGTCGCGGTAATACGTGGGAGACTAGTGTTATTCATCTTTAATAGGTTTAAAGGGTACCTAGACGGTATTTCTAGCCCAAAATAGGGTACGGATTTACTAGAGTTTTATGTGAGGAGGGGAGTACTTGTGGAG-TAGAGATGAAATTTTTTTATACTATGAGGAAACTGGTGGCGGCGAAAGCAACCTTCTATATATAAACTGACGTTGAGGGACGAAGGCTTGGGTAGCAAATAGGATTAGATACCCTAGTAGTCCAAGCAGACAATTCTGAATGCCATAGATTAGATTATTTTTGGTCTATAAATGAAAGTGTAAGCATTCCACCTCAAGAGTAATGTGGCAACACAGGAACTGAAATCATTAGACCGTTTCTGAAACCAGTAGTGAAGTATGTTATTTAATTCGATGATCCTCGAAAAACCTTACCACAATTTGAATATTTGTAAATTCATACAAGCGTTGCACGGCTGTCTTCAGTTAATGTCGTGAGATTTTGGTTAACTCCATTAAATTAACGTAAACCCTTACTTTATTTA-TTTTTTTATATAAAGTAGTTCGTCGCTATATTGGTTATGATAAAAGGGACTAAGACAAGTCATCATG
>22-72992_Pleopsidium_corrugatulum 
TAGAGTTAGGGTCTTCCGGGCCCCACCT-CCAACCCCATGTCTATCTATCTCT-GTTGCTTTGACGGGCCG-ATCGGGGA--GACCCA-CCGGTGG-CTCCGGCTGCCGAGTGCCTGTCGGAGACCCATC--AAACTCTGGTTAAGG--ATGCTGTCTGAGT-GACAATA-CAATAGTG--AAAACTTTCAACAACGGATCTCTTGGTTCTGGCATCGATGAAGAACGCAGCGAAATGCGATAAGTAATGTGAATTGCAGAATTCAGTGAACCATCGAATCTTTGAACGCACATTGCGCCCTTTGGTATTCCGAGGGGCATGCCTGTTCGAGCGTCATTACACCACTCAAGCCCGGCTTGATGTTGGGCCT--TGT-CCTGCGCGGACTTGCCTGAAACTCAGTGGCGACGCAG-CTCGACTTCAAGC-GTAGTAACTTAACCG-TCGCTTTGGAAGCCTCGGGTCTGGGTCTGCCGGACGACCCCC???????????????????????????GGCGAGTGAAGCGGCAACAGCTCAAATTTGAAATCTGGCCCTTCCGGGGTCCGAGTTGTACTTTGTAGAGGATGCTTTGGGTACGGCTCCGGTCTAAGTTCCTTGGAACAGGACGTCATAGAGGGTGAGAGTCCCGTATGTGACTGGCCGCCACGCTCATGTGAAGCTCCTTCGATGAGTCGAGTTGTTTGGGAATGCAGCTCAAAACGGGTGGTAAATTTCATCTAAAGCTAAATACCGGCCAGAGACCGATAGCGCACAAGTAGAGTGATCGAAAGATGAAAAGCACTTTGGAAAGAGAGTTAAAAAGTACGTGAAATTGTTGAAAGGGAAGCGCTTGCAACCAGACTTGCCCGCGGGTGATCAGCCGGTATTCTTACCGGTGCACTCGCCCGTGGTCAGGCCAGCATCGGTTTGGGCGGTTGGATAAACGCCCCTGGAACGTAGCTCCTCCCGGGGAGTGTTATAGCCTGGGGTGCAATGCGGCCTGCCCAGACCGAGGACCGCGCTTCGGCTAGGGTGCTGGCGCAATGGTTGTAAGCGACCCGTCTTGAAACACGGACCAAGGAGTCTAACATCTATGCGAGTGTTTGGGTGTCAAACCCATGCGCGTAATGAAAGTGAACGGAGGTGGGAACCTTCCGGGGTGCACCATCGACCGATCCTGATGTCTTCGGATGGATTTGAGTAAGAGCATAGCTGTTGGGACCCGAAAGATGGTGAACTATGCCTGAATAGGGTGAAGCCAGAGGAAACTCTGGTGGAGGCTCGCAGCGGTTCTGACGTGCAAATCGATCGTCAAATTTGGGTATAGGGGCGAAAGACTAATCGAACCATCCAGCAACTTGGGGGAATGTATAGCGAAAGCTAGTTGTATTAACTATTAGTTAATGCAAGATCGATTACGTCGAATAAAGTTCTAGGTAGAATAATGATGATGACAATTTTTTACCTATATGTCTTGACCAAATCTCGTGCCAGCAGTCGCGGAAATACGTGGGAGACTAGTGTTATTCATCTTTAATAGGTTTAAAGGGTACCTAGACGGTATTTCTAGCCCAAAATAGGGTACGGATTTACTAGAGTTTTATGTGAGGAGGGGAGTACTTGTGGAG-TAGAGATGAAATTTTTTTATACTATGAGGAAACTGGTGGCGGCGAAAGCAACCTTCTATATATAAACTGACGTTGAGGGACGAAGGCTTGGGTAGCAAATAGGATTAGATACCCTAGTAGTCCAAGCAGACAATTCTGAATGCCATAGATTAGATTATTTTTGGTCTATAAATGAAAGTGTAAGCATTCCACCTCAAGAGTAATGTGGCAACACAGGAACTGAAATCATTAGACCGTTTCTGAAACCAGTAGTGAAGTATGTTATTTAATTCGATGATCCTCGAAAAACCTTACCACAATTTGAATATTTGTAAATTCATACAAGCGTTGCACGGCTGTCTTCAGTTAATGTCGTGAGATTTTGGTTAACTCCATTAAATTAACGTAAACCCTTACTTTATTTA-TTTTTTTATATAAAGTAGTTCGTCGCTATATTGGTTATGATAAAAGGGACTAAGACAAGTCATC???
>22-72341_Pleopsidium_corrugatulum 
TAGAGTTAGGGTCTTCCGGGCCCCACCT-CCAACCCCATGTCTATCTATCTCT-GTTGCTTTGACGGGCCG-ATCGGGGA--GACCCA-CCGGTGG-CTCCGGCTGCCGAGTGCCTGTCGGAGACCCATC--AAACTCTGGTTAAGG--ATGCTGTCTGAGT-GACAATA-CAATAGTG--AAAACTTTCAACAACGGATCTCTTGGTTCTGGCATCGATGAAGAACGCAGCGAAATGCGATAAGTAATGTGAATTGCAGAATTCAGTGAACCATCGAATCTTTGAACGCACATTGCGCCCTTTGGTATTCCGAGGGGCATGCCTGTTCGAGCGTCATTACACCACTCAAGCCCGGCTTGATGTTGGGCCT--TGT-CCTGCGCGGACTTGCCTGAAACTCAGTGGCGACGCAG-CTCGACTTCAAGC-GTAGTAACTTAACCG-TCGCTTTGGAAGCCTCGGGTCTGGGTCTGCCGGACGACCCCC??????????????????????????CGGCGAGTGAAGCGGCAACAGCTCAAATTTGAAATCTGGCCCTTCCGGGGTCCGAGTTGTACTTTGTAGAGGATGCTTTGGGTACGGCTCCGGTCTAAGTTCCTTGGAACAGGACGTCATAGAGGGTGAGAGTCCCGTATGTGACTGGCCGCCACGCTCATGTGAAGCTCCTTCGATGAGTCGAGTTGTTTGGGAATGCAGCTCAAAACGGGTGGTAAATTTCATCTAAAGCTAAATACCGGCCAGAGACCGATAGCGCACAAGTAGAGTGATCGAAAGATGAAAAGCACTTTGGAAAGAGAGTTAAAAAGTACGTGAAATTGTTGAAAGGGAAGCGCTTGCAACCAGACTTGCCCGCGGGTGATCAGCCGGTATTCTTACCGGTGCACTCGCCCGTGGTCAGGCCAGCATCGGTTTGGGCGGTTGGATAAACGCCCCTGGAACGTAGCTCCTCCCGGGGAGTGTTATAGCCTGGGGTGCAATGCGGCCTGCCCAGACCGAGGACCGCGCTTCGGCTAGGGTGCTGGCGCAATGGTTGTAAGCGACCCGTCTTGAAACACGGACCAAGGAGTCTAACATCTATGCGAGTGTTTGGGTGTCAAACCCATGCGCGTAATGAAAGTGAACGGAGGTGGGAACCTTCCGGGGTGCACCATCGACCGATCCTGATGTCTTCGGATGGATTTGAGTAAGAGCATAGCTGTTGGGACCCGAAAGATGGTGAACTATGCCTGAATAGGGTGAAGCCAGAGGAAACTCTGGTGGAGGCTCGCAGCGGTTCTGACGTGCAAATCGATCGTCAAATTTGGGTATAGGGGCGAAAGACTAATCGAACCATCCAGCAACTTGGGGGAATGTATAGCGAAAGCTAGTTGTATTAACTATTAGTTAATGCAAGATCGATTACGTCGAATAAAGTTCTAGGTAGAATAATGATGATGACAATTTTTTACCTATATGTCTTGACCAAATCTCGTGCCAGCAGTCGCGGAAATACGTGGGAGACTAGTGTTATTCATCTTTAATAGGTTTAAAGGGTACCTAGACGGTATTTCTAGCCCAAAATAGGGTACGGATTTACTAGAGTTTTATGTGAGGAGGGGAGTACTTGTGGAG-TAGAGATGAAATTTTTTTATACTATGAGGAAACTGGTGGCGGCGAAAGCAACCTTCTATATATAAACTGACGTTGAGGGACGAAGGCTTGGGTAGCAAATAGGATTAGATACCCTAGTAGTCCAAGCAGACAATTCTGAATGCCATAGATTAGATTATTTTTGGTCTATAAATGAAAGTGTAAGCATTCCACCTCAAGAGTAATGTGGCAACACAGGAACTGAAATCATTAGACCGTTTCTGAAACCAGTAGTGAAGTATGTTATTTAATTCGATGATCCTCGAAAAACCTTACCACAATTTGAATATTTGTAAATTCATACAAGCGTTGCACGGCTGTCTTCAGTTAATGTCGTGAGATTTTGGTTAACTCCATTAAATTAACGTAAACCCTTACTTTATTTA-TTTTTTTATATAAAGTAGTTCGTCGCTATATTGGTTATGATAAAAGGGACTAA??????????????
>ZYY-137_Pleopsidium_chlorophanum 
CAGAGTTAGGGTCTTCCGGGCCTGATCT-CCAACCCTATGTCTACCTGCCTTT-GTTGCTTTGGCGGGCCC-GCTGGGGA--GACCCA-CCGGTGG-CTCCGGCTGCCGAGCGCCCGTCAGAGACCCATC--AAACCCT-GTTAACC--GTGTAGTCTGAGT-ACCAATA-CAATAGTT--AAAACTTTCAACAACGGATCTCTTGGTTCTGGCATCGATGAAGAACGCAGCGAAATGCGATAAGTAATGTGAATTGCAGAATTCAGTGAATCATCGAATCTTTGAACGCACATTGCGCCCTTTGGTATTCCGAGGGGCATGCCTGTTCGAGCGTCATTACACCACTCAAGCACAGCTTGGTATTGGGCCT--TGT-CCCCCGCGGACGTGCCTGGAAACCAGTGGCGGCGCAG-CCCGGCTTCAAGC-GTAGTAACTTAACCG-CCGCTTTGGAAGTCTCGGGCCTGGGTCTGCCGGACAACCCCCATCTTACTA--AAA????????????CGGCGAGTGAAGCGGCAGCAGCTCAAATTTGAAATCTGGCCCTTTCGGGGTCCGAGTTGTAATTTGTAGAGGATGCTTCGGGTACGGCTCCGGTCTAAGTTCCTTGGAACAGGACGTCATAGAGGGTGAGAATCCCGTACGTGACCGGCCTCCACGCCCGTGTGAAGCTCCTTCGACGAGTCGAGTTGTTTGGGAATGCAGCTCAAAATGGGTGGTAAATTTCATCTAAAGCTAAATACCGGCCAGAGACCGATAGCGCACAAGTAGAGTGATCGAAAGATGAAAAGCACTTTGGAAAGAGAGTTAAAAAGTACGTGAAATTGTTGAAAGGGAAGCGCTTGCAATCAGACTTGCCCGCGGATGATCAGCCGGTATTCTTACCGGTGCACTCGCCCGCGGTCAGGCCAGCATCGGTTTGGGCGGTTGGATAAAGGCCCACGGAACGTAGCTCCCCTCGGGGAGTGTTATAGCCGGGGGTGCAATGCAGCCTGCCCGGACCGAGGACCGCGCTTCGGCTAGGATGCTGGCGTAATGGTTGTAAGCGACCCGTCTTGAAACACGGACCAAGGAGTCTAACATCTATGCGAGTGTTTGGGTGTCAAACCCATGCGCGTAATGAAAGTGAACGGAGGTGGGAACCCTTAAGGGTGCACCATCGACCGATCCTGATGTCTTCGGATGGATTTGAGTAAGAGCATAGCTGTTGGGACCCGAAAGATGGTGAACTATGCCTGAATAGGGTGAAGCCAGAGGAAACTCTGGTGGAGGCTCGCAGCGGTTCTGACGTGCAAATCGATCGTCGAATTTGGGTATAGGGGCGAAAGACTAATCGAACCATCCAGCAATTTGGGGGAATGTATAGCGAAAGCTAGTTGCGTTAACTATTAGTTAATGCAGGATCGACTATGTCGAATAAAGTTCTAGGTAGAATAATGATGATGACAATTTTCTACCTATATGTCTTGACCAAATCTCGTGCCAGCAGTCGCGGTAATACGTGGAAGACTAGTGTTATTCATCTTTAATAGGTTTAAAGGGTACCTAGACGGTATTTCTAGCCCAAAAAGGGGTACGGATTTACTAGAGTTTTATGTGAGGAGGGGAGTACTTGTGGAG-TAAAGATGAAATTTTTTTATACTATGAGGAAACTGGTAGCGGCGAAAGCAACCTTCTATGTATAAACTGACGTTGAGGGACGAAGGCTTGGGTAGCAAATAGGATTAGATACCCTAGTAGTCCAAGCAGACAATTCTGAATGCCATAGATTAGATTCTTTTTGGTCTATAAATGAAAGTGTAAGCATTCCACCTCAAGAGTAATGTGGCAACACAGGAACTGAAATCATTAGACCGTTTCTGAAACCAGTAGTGAAGTATGTTATTTAATTCGATAATCCGCGAAAAACCTCACCACAATTTGAATATTCTTAAATTAATACAAGCGTTGCACGGCTGTCTTCAGTTAATGTCGTGAGATTTTGGTTAACTCCATTAAATTAACGTAAACCCTTACTTTATTTA-TTTTTTTATATAAAGTAGTTCCCCACTATATTGGATATGATAATAGGGACTAAGACAAGTCATCATG
>Pleopsidium_chlorophanum_1___ 
CAGAGTTAGGGTCTTCCGGGCCTGATCT-CCAACCCTATGTCTACCTGCCTTT-GTTGCTTTGGCGGGCCC-GCTGGGGA--GACCCA-CCGGTGG-CTCCGGCTGCCGAGCGCCCGTCAGAGACCCATC--AAACCCT-GTTAACC--GTGTAGTCTGAGT-ACCAATA-CAATAGTT--AAAACTTTCAACAACGGATCTCTTGGTTCTGGCATCGATGAAGAACGCAGCGAAATGCGATAAGTAATGTGAATTGCAGAATTCAGTGAATCATCGAATCTTTGAACGCACATTGCGCCCTTTGGTATTCCGAGGGGCATGCCTGTTCGAGCGTCATTACACCACTCAAGCACAGCTTGGTATTGGGCCT--CGT-CCTTCGCGGACGTGCCTGGAAACCAGTGGCGGCGCAG-CCCGGCTTCAAGC-GTAGTAACTTAACCG-CCGCTTTGGAAGTCTCGGGCCTGGGTCTGCCGGACAACCCTCATCTTACTA--AAAGGTTGACCTCGGCGGCGAGTGAAGCGGCAACAGCTCAAATTTGAAATCTGGCCCTTTCAGGGTCCGAGTTGTAATTTGTAGAGGATGCTTCGGGTACGGCTCCGGTCTAAGTTCCTTGGAACAGGACGTCATAGAGGGTGAGAATCCCGTACGTGACCGGCCTCCACGCCCGTGTGAAGCTCCTTCGACGAGTCGAGTTGTTTGGGAATGCAGCTCAAAATGGGTGGTAAATTTCATCTAAAGCTAAATACCGGCCAGAGACCGATAGCGCACAAGTAGAGTGATCGAAAGATGAAAAGCACTTTGGAAAGAGAGTTAAAAAGTACGTGAAATTGTTGAAAGGGAAGCGCTTGCAATCAGACTTGCCCGCAGGTGATCAGCCGGTATTCTTACCGGTGCACTCGCCCGCGGTCAGGCCAGCATCGGTTTGGGCGGTTGGATAAAGGCCCACGGAACGTAGCTCCCCTCGGGGAGTGTTATAGCCGGGGGTGCAATGCAGCCTGCCCGGACCGAGGACCGCGCT???????????????????????????????????????????????????????????????????????????????????????????????????????????????????????????????????????????????????????????????????????????????????????????????????????????????????????????????????????????????????????????????????????????????????????????????????????????????????????????????????????CCAGCAATTTGGGGGAATGTATAGCGAAAGCTAGTTGCGTTAACTATTAGTTAATGCAGGATCGACTATGTCGAATAAAGTTCTAGGTAGAATAATGATGATGACAATTTTCTACCTATATGTCTTGACCAAATCTCGTGCCAGCAGTCGCGGTAATACGTGGAAGACTAGTGTTATTCATCTTTAATAGGTTTAAAGGGTACCTAGACGGTATTTCTAGCCCAAAAAGGGGTACGGATTTACTAGAGTTTTATGTGAGGAGGGGAGTACTTGTGGAG-TAAAGATGAAATTTTTTTATACTATGAGGAAACTGGTAGCGGCGAAAGCAACCTTCTATGTATAAACTGACGTTGAGGGACGAAGGCTTGGGTAGCAAATAGGATTAGATACCCTAGTAGTCCAAGCAGACAATTCTGAATGCCATAGATTAGATTCTTTTTGGTCTATAAATGAAAGTGTAAGCATTCCACCTCAAGAGTAATGTGGCAACACAGGAACTGAAATCATTAGACCGTTTCTGAAACCAGTAGTGAAGTATGTTATTTAATTCGATAATCCGCGAAAAACCTCACCACAATTTGAATATTCTTAAATTAATACAAGCGTTGCACGGCTGTCTTCAGTTAATGTCGTGAGATTTTGGTTAACTCCATTAAATTAACGTAAACCCTTACTTTATTTATTTTTTTTATATAAAGTAGTTCCCCACTATATTGGATATGATAATAGGGACTAAGACAAGTCATCATG
>Pleopsidium_chlorophanum_2 
CAGAGTTAGGGTCTTCCGGGCCCGATCT-CCAACCCCATGTCTACCTGCCTTT-GTTGCTTTGGCGGGCCC-GCTGGGGA--GACCCA-CCGGTGG-CTCCGGCTGCCGAGCGCCCGTCAGAGACCCATC--AAACCCT-GTTAACC--GTGTAGTCTGAGT-ACCAATA-CAATAGTT--AAAACTTTCAACAACGGATCTCTTGGTTCTGGCATCGATGAAGAACGCAGCGAAATGCGATAAGTAATGTGAATTGCAGAATTCAGTGAATCATCGAATCTTTGAACGCACATTGCGCCCTTTGGTATTCCGAGGGGCATGCCTGTTCGAGCGTCATTACACCACTCAAGCACAGCTTGGTATTGGGCCT--CGT-CCTTCGCGGACGTGCCTGGAAACCAGTGGCGGCGCAG-CCCGGCTTCAAGC-GTAGTAACTTAACCG-CCGCTTTGGAAGTCTCGGGCCTGGGTCTGCCGGACAACCCCCATCTTACTA--AAAAGTTGACCTCG??????????????????????????????????????????????????????????????????????????????????????????????????????????????????????????????????????????????????????????????????????????????????????????????????????????????????????????????????????????????????????????????TAGCGCACAAGTAGAGTGATCGAAAGATGAAAAGCACTTTGGAAAGAGAGTTAAAAAGTACGTGAAATTGTTGAAAGGGAAGCGCTTGCAATCAGACTTGCCCGCGGGTGATCAGCCGGTATTCTTACCGGTGCACTCGCCCGCGGTCAGGCCAGCATCGGTTTGGGCGGTTGGATAAAGGCCCACGGAACGTAGCTCCCCTCGGGGAGTGTTATAGCCGGGGGTGCAATGCAGCCTGCCCGGACCGAGGACCGCGCTTCGGCTAGGATGCTGGCGTAATGGTTGTAAGCGACCCGTCTTGAAACACGGACCAAGGAGTCTAACATCTATGCGAGTGTTTGGGTGTCAAACCCATGCGCGTAATGAAAGTGAACGGAGGTGGGAACCCTCAAGGGTGCACCATCGACCGATCCTGATGTCTTCGGATGGATTTGAGTAAGAGCATAGCTGTTGGGACCCGAAAGATGGTGAACTATGCCTGAATAGGGTGAAGCCAGAGGAAACTCTGGTGGAGGCTCGCAGCGGTTCTGACGTGCAAATCGATCGTCGAATTTGGGTATAGGGGCGAAAGACTAATCGAACCAT???????????????????TATAGCGAAAGCTAGTTGCGTTAACTATTAGTTAATGCAGGATCGACTATGTCGAATAAAGTTCTAGGTAGAATAATGATGATGACAATTTTCTACCTATATGTCTTGACCAAATCTCGTGCCAGCAGTCGCGGTAATACGTGGAAGACTAGTGTTATTCATCTTTAATAGGTTTAAAGGGTACCTAGACGGTATTTCTAGCCCAAAAAGGGGTACGGATTTACTAGAGTTTTATGTGAGGAGGGGAGTACTTGTGGAG-TAAAGATGAAATTTTTTTATACTATGAGGAAACTGGTAGCGGCGAAAGCAACCTTCTATGTATAAACTGACGTTGAGGGACGAAGGCTTGGGTAGCAAATAGGATTAGATACCCTAGTAGTCCAAGCAGACAATTCTGAATGCCATAGATTAGATTCTTTTTGGTCTATAAATGAAAGTGTAAGCATTCCACCTCAAGAGTAATGTGGCAACACAGGAACTGAAATCATTAGACCGTTTCTGAAACCAGTAGTGAAGTATGTTATTTAATTCGATAATCCGCGAAAAACCTCACCACAATTTGAATATTCTTAAATTAATACAAGCGTTGCACGGCTGTCTTCAGTTAATGTCGTGAGATTTTGGTTAACTCCATTAAATTAACGTAAACCCTTACTTTATTTATTTTTTTTATATAAAGTAGTTCCCCACTATATTGGATATGATAATAGGGACTAAGACAAGTCATCATG
>Pleopsidium_chlorophanum_3 
CAGAGTTAGGGTCTTCCGGGCCCGATCT-CCAACCCTATGTCTACCTGCCTTT-GTTGCTTTGGCGGGCCC-GCTGGGGA--GACCCA-CCGGTGG-CTCCGGCTGCCGAGCGCCCGTCAGAGACCCATC--AAACCCT-GTTAACC--GTGTAGTCTGAGT-ACCAATA-CAATAGTT--AAAACTTTCAACAACGGATCTCTTGGTTCTGGCATCGATGAAGAACGCAGCGAAATGCGATAAGTAATGTGAATTGCAGAATTCAGTGAATCATCGAATCTTTGAACGCACATTGCGCCCTTTGGTATTCCGAGGGGCATGCCTGTTCGAGCGTCATTACACCACTCAAGCACAGCTTGGTATTGGGCCT--CGT-CCCCCGCGGACGTGCCTGGAAACCAGTGGCGGCGCAG-CCCGGCTTCAAGC-GTAGTAACTTAACCG-CCGCTTTGGAAGTCTCGGGCCTGGGTCTGCCGGACAACCCCCATCTTACTA--AAA????????????CGGCGAGTGAAGCGGCAACAGCTCAAATTTGAAATCTGGCCCTTTCGGGGTCCGAGTTGTAATTTGTAGAGGATGCTTCGGGTACGGCTCCGGTCTAAGTTCCTTGGAACAGGACGTCATAGAGGGTGAGAATCCCGTACGTGACCGGCCTCCACGCCCGTGTGAAGCTCCTTCGACGAGTCGAGTTGTTTGGGAATGCAGCTCAAAATGGGTGGTAAATTTCATCTAAAGCTAAATACCGGCCAGAGACCGATAGCGCACAAGTAGAGTGATCGAAAGATGAAAAGCACTTTGGAAAGAGAGTTAAAAAGTACGTGAAATTGTTGAAAGGGAAGCGCTTGCAATCAGACTTGCCCGCGGGTGATCAGCCGGTATTCTTACCGGTGCACTCGCCCGCGGTCAGGCCAGCATCGGTTTGGGCGGTTGGATAAAGGCCCACGGAACGTAGCTCCCCTCGGGGAGTGTTATAGCCGGGGGTGCAATGCAGCCTGCCCGGACCGAGGACCGCGCTTCGGCTAGGATGCTGGCGTAATGGTTGTAAGCGA-CCGTCTTGAAACACGGACCAAGGAGTCTAACATCTATGCGAGTGTTTGGGTGTCAAACCCATGCGCGTAATGAAAGTGAACGGAGGTGGGAACCTT--AAGGTGCACCATCGACCGATCCTGATGTCTTCGGACGGATTTGAGTAAGAGCATAGCTGTTGGGACCCGAAAGAT-GTGAACTATGCCTGAATA-GGTGAAGCCAGAGGAAACTCT-GTGGAGGCTCGCAGCGGTTCTGACGTGCAAATCGATCGTCGAATTTGGGTATAGGGGCGAAAGACTAATCGAACCATCCAGCAATTTGGGGGAATGTATAGCGAAAGCTAGTTGCGTTAACTATTAGTTAATGCAGGATCGACTATGTCGAATAAAGTTCTAGGTAGAATAATGATGATGACAATTTTCTACCTATATGTCTTGACCAAATCTCGTGCCAGCAGTCGCGGTAATACGTGGAAGACTAGTGTTATTCATCTTTAATAGGTTTAAAGGGTACCTAGACGGTATTTCTAGCCCAAAAAGGGGTACGGATTTACTAGAGTTTTATGTGAGGAGGGGAGTACTTGTGGAG-TAAAGATGAAATTTTTTTATACTATGAGGAAACTGGTAGCGGCGAAAGCAACCTTCTATGTATAAACTGACGTTGAGGGACGAAGGCTTGGGTAGCAAATAGGATTAGATACCCTAGTAGTCCAAGCAGACAATTCTGAATGCCATAGATTAGATTCTTTTTGGTCTATAAATGAAAGTGTAAGCATTCCACCTCAAGAGTAATGTGGCAACACAGGAACTGAAATCATTAGACCGTTTCTGAAACCAGTAGTGAAGTATGTTATTTAATTCGATAATCCGCGAAAAACCTCACCACAATTTGAATATTCTTAAATTAATACAAGCGTTGCACGGCTGTCTTCAGTTAATGTCGTGAGATTTTGGTTAACTCCATTAAATTAACGTAAACCCTTACTTTATTTATTTTTTTTATATAAAGTAGTTCCCCACTATATTGGATATGATAATAGGGACTAAGACAAGTCATCATG
>Pleopsidium_chlorophanum_4___ 
CAGAGTTAGGGTCTTCCGGGCCCGATCT-CCAACCCTATGTCTACCTGCCTTT-GTTGCTTTGGCGGGCCC-GCTGGGGA--GACCCA-CCGGTGG-CTCCGGCTGCCGAGCGCCCGTCAGAGACCCATC--AAACCCT-GTTAACC--GTGTAGTCTGAGT-ACCAATA-CAATAGTT--AAAACTTTCAACAACGGATCTCTTGGTTCTGGCATCGATGAAGAACGCAGCGAAATGCGATAAGTAATGTGAATTGCAGAATTCAGTGAATCATCGAATCTTTGAACGCACATTGCGCCCTTTGGTATTCCGAGGGGCATGCCTGTTCGAGCGTCATTACACCACTCAAGCACAGCTTGGTATTGGGCCT--CGT-CCCCCGCGGACGTGCCCGGAAACCAGTGGCGGCGCAG-CCCGGCTTCAAGC-GTAGTAACCTAACCG-CCGCTTTGGAAGTCTCGGGCCTGGGTCTGCCGGACAACCCCCATCTTACTA--AAAGGTTGACCTCGGCGGCGAGTGAAGCGGCAACAGCTCAAATTTGAAATCTGGCCCTTTCAGGGTCCGAGTTGTAATTTGTAGAGGATGCTTCGGGTACGGCTCCGGTCTAAGTTCCTTGGAACAGGACGTCATAGAGGGTGAGAATCCCGTACGTGACCGGCCTCCACGCCCGTGTGAAGCTCCTTCGACGAGTCGAGTTGTTTGGGAATGCAGCTCAAAATGGGTGGTAAATTTCATCTAAAGCTAAATACCGGCCAGAGACCGATAGCGCACAAGTAGAGTGATCGAAAGATGAAAAGCACTTTGGAAAGAGAGTTAAAAAGTACGTGAAATTGTTGAAAGGGAAGCGCTTGCAATCAGACTTGCCCGCGGGTGATCAGCCGGTATTCTTACCGGTGCACTCGCCCGCGGTCAGGCCAGCATCGGTTTGGGCGGTTGGATAAAGGCCCACGGAACGTAGCTCCCCTCGGGGAGTGTTATAGCCGGGGGTGCAATGCAGCCTGCCCGGACCGAGGACCGCGCTTCGGCTAGGATGCTGGCGTAATGGTTGTAAGCGACCCGTCTTGAAACACGGACCAAGGAGTCTAACATCTATGCGAGTG-TTGGGTGTCAAACCCATGCGCGTAATGAAAGTGAACGGAGGTGGGAACCCTTAAGGGTGCACCATCGACCGATCCTGATGTCTTCGGATGGATTTGAGTAAGAGCATAGCTGTTGGGACCCGAAAGATGGTGAACTATGCCTGAATAGGGTGAAGCCAGAGGAAACTCTGGTGGAGGCTCGCAGCGGTTCTGACGTGCAAATCGATCGTCGAATTTGGGTATAG--------GACTAATCGAACCATCCAGCAATTTGGGGGAATGTATAGCGAAAGCTAGTTGCGTTAACTATTAGTTAATGCAGGATCGACTATGTCGAATAAAGTTCTAGGTAGAATAATGATGATGACAATTTTCTACCTATATGTCTTGACCAAATCTCGTGCCAGCAGTCGCGGTAATACGTGGAAGACTAGTGTTATTCATCTTTAATAGGTTTAAAGGGTACCTAGACGGTATTTCTAGCCCAAAAAGGGGTACGGATTTACTAGAGTTTTATGTGAGGAGGGGAGTACTTGTGGAG-TAAAGATGAAATTTTTTTATACTATGAGGAAACTGGTAGCGGCGAAAGCAACCTTCTATGTATAAACTGACGTTGAGGGACGAAGGCTTGGGTAGCAAATAGGATTAGATACCCTAGTAGTCCAAGCAGACAATTCTGAATGCCATAGATTAGATTCTTTTTGGTCTATAAATGAAAGTGTAAGCATTCCACCTCAAGAGTAATGTGGCAACACAGGAACTGAAATCATTAGACCGTTTCTGAAACCAGTAGTGAAGTATGTTATTTAATTCGATAATCCGCGAAAAACCTCACCACAATTTGAATATTCTTAAATTAATACAAGCGTTGCACGGCTGTCTTCAGTTAATGTCGTGAGATTTTGGTTAACTCCATT-AATTAACGTAAACCCTTACTTTATTTATTTTTTTTATATAAAGTAGTTCCCCACTATATTGGATATGATAATAGGGACTAAGACAAGTCATCATG
>Pleopsidium_chlorophanum_5 
?????????????????????????????????????????????????????????????????????????????????????????????????????????????????????????????????????????????????????????????????????????????????????????????????????????????????????????????????????????????????????????????????????????????????????????????????????????????????????????????????????????????????????????????????????????????????????????????????????????????????????????????????????????????????????????????????????????????????????????????????????????????????????????????????CGGCGAGTGAAGCGGCAACAGCTCAAATTTGAAATCTGGCCCTTTCAGGGTCCGAGTTGTAATTTGTAGAGGATGCTTCGGGTACGGCTCCGGTCTAAGTTCCTTGGAACAGGACGTCATAGAGGGTGAGAATCCCGTATGTGACCGGCCTCCACGCCCGTGTGAAGCTCCTTCGACGAGTCGAGTTGTTTGGGAATGCAGCTCAAAATGGGTGGTAAATTTCATCTAAAGCTAAATACCGGCCAGAGACCGATAGCGCACAAGTAGAGTGATCGAAAGATGAAAAGCACTTTGGAAAGAGAGTTAAAAAGTACGTGAAATTGTTGAAAGGGAAGCGCTTGCAATCAGACTTGCCCGCGGGTGATCAGCCGGTATTTTTACCGGTGCACTCGCCCGCGGTCAGGCCAGCATCGGTTTGGGCGGTTGGATAAAGGCCCACGGAACGTAGCTCTCCTCGGGGAGTGTTATAGCCGGGGGTGCAATGCAGCCTGCCCGGACCGAGGACCGCGCTTCGGCTAGGATGCTGGCGTAATGGTTGTAAGCGACCCGTCTTGAAACACGGACCAAGGAGTCTAACATCTATGCGAGTGTTTGGGTGTCAAACCCATGCGCGTAATGAAAGTGAACGGAGGTGGGAACCCTTAAGGGTGCACCATCGACCGATCCTGATGTCTTCGGATGGATTTGAGTAAGAGCATAGCTGTTGGGACCCGAAAGATGGTGAACTATGCCTGAATAGGGTGAAGCCAGAGGAAACTCTGGTGGAGGCTCGCAGCGGTTCTGACGTGCAAATCGATCGTCGAATTTGGGTATAGGGGCGAAAGACTAATCGAACCATCCAGCAATTTGGGGGAATGTATAGCGAAAGCTAGTTGCGTTAACTATTAGTTAATGCAGGATCGACTATGTCGAATAAAGTTCTAGGTAGAATAATGATGATGACAATTTTCTACCTATATGTCTTGACCAAATCTCGTGCCAGCAGTCGCGGTAATACGTGGAAGACTAGTGTTATTCATCTTTAATAGGTTTAAAGGGTACCTAGACGGTATTTCTAGCCCAAAAAGGGGTACGGATTTACTAGAGTTTTATGTGAGGAGGGGAGTACTTGTGGAG-TAAAGATGAAATTTTTTTATACTATGAGGAAACTGGTAGCGGCGAAAGCAACCTTCTATGTATAAACTGACGTTGAGGGACGAAGGCTTGGGTAGCAAATAGGATTAGATACCCTAGTAGTCCAAGCAGACAATTCTGAATGCCATAGATTAGATTCTTTTTGGTCTATAAATGAAAGTGTAAGCATTCCACCTCAAGAGTAATGTGGCAACACAGGAACTGAAATCATTAGACCGTTTCTGAAACCAGTAGTGAAGTATGTTATTTAATTCGATAATCCGCGAAAAACCTCACCACAATTTGAATATTCTTAAATTAATACAAGCGTTGCACGGCTGTCTTCAGTTAATGTCGTGAGATTTTGGTTAACTCCATTAAATTAACGTAAACCCTTACTTTATTTATTTTTTTTATATAAAGTAGTTCCCCACTATATTGGATATGATAATAGGGACTAAGACAAGTC??????
>Pleopsidium_flavum_1 
CTGAGCTAGGGTCTTTCAGGCCCGACCT-CCAACCCGATGTCTTCATACCTTT-GTTGCTTTGGCGGGCCC-GCTGAGGG--CCCTCT-CCGGTGG-CTCCGGCTGCCGAGTGCCCGTCAAAGACCCATC--GAACTCC-ATCAACC--GTGTAGTCTGAGT-ACGAATA-CAATAGTT--AAAACTTTCAACAACGGATCTCTTGGTTCTGGCATCGATGAAGAACGCAGCGAAATGCGATAAGTAATGTGAATTGCAGAATTCAGTGAATCATCGAATCTTTGAACGCACATTGCGCCCCTTGGTATTCCGAGGGGCATGCCTGTTCGAGCGTCATTACACCACTCAAGCGCGGCTTGGTATTGGGTCT--CGT-CCCCCGAGGATGTGCCCGGAACTCAGTGGCGGCACAG-CCCGGCTTCAAGC-GTAGTAAATCAGCAGCCCGCTTTGGAAGTCCTGGGCCCGCGTCTGCCAGACAACCCCCATATCTTTTCAAAAGGTTGACCTCGG??????????????????????????????????????????????????????????????TTTGGAGAGGATGCTTCGGGTACGGCTCCGGTCTAAGTTCCTTGGAACAGGACGTCATAGAGGGTGAGAATCCCGTATGTGACCGGCCTCCACGCCCGTGTGAAGCTCCTTCGACGAGTCGAGTTGTTTGGGAATGCAGCTCAAAATGGGTGGTAAATTTCATCTAAAGCTAAATACCGGCCAGAGACCGATAGCGCACAAGTAGAGTGATCGAAAGATGAAAAGCACTTTGAAAAGAGAGTTAAAAAGTACGTGAAATTGTTGAAAGGGAAGCGCTTGCAACCAGACTTGCCCGCGGGTGATCAGCCGGTATTCTTACCGGTGCACTCGCCCGTGGTCAGGCCAGCATCGGTTTGGGCGGTTGGATAAATGCCCCCGGAACGTAGCTCCCCTCGGGGAGTGTTATAGCCGGGGGTGCAATGCAGCCCGCCCGGACCGAGGACCGCGCTTCGGCTAGGATGCTGGCGTAATGGTTGTAAGCGACCCGTCTTGAAACACGGACCAAGGAGTCTAACATCTATGCGAGTGTTTGGGTGACAAACCCATGCGCGTAATGAAAGTGAACGGAGGTGGGAACCCTCAAGGGCGCACCATCGACCGATCCTGATGTCTTCGGATGGATTTGAGTAAGAGCATAGCTGTTGGGACCCGAAAGATGGTGAACTATGCCTGAATAGGGTGAAGCCAGAGGAAACTCTGGTGGAGGCTCGCAGCGGTTCTGACGTGCAAATCGATCGTCAAATTTGGGTAT????????????????????????????????????????????TATAGCGAAAGCTAGTTGTGTTAACTATTAGTTAATGCAGGATCGACTATGTCGAATAAAGTTCTAGGTAGAATAATGATGATGACAATTTTTTACCTATATGTCTTGACCAAATCTCGTGCCAGCAGTCGCGGTAATACGTGGAAGACTAGTGTTATTCATCTTTAATAGGTTTAAAGGGTACCTAGACGGTATTTTTAGCCCAAAATAGGGTACGGATTTACTAGAGTTTTATGTGAGGAGGGGAGTACTTGTGGAG-TAGAGATGAAATTTTGTCATACTATGAGGAAACTGGTGGAGGCGAAAGCAACCTTTTATGTATAAACTGACGTTGAGGGACGAAGGCTTGGGTAGCAAACAGGATTAGATACCCTAGTAGTCCAAGCAGACAATTCTGAATGCCATAGATTAGATTATTTTTGGTCTATAAATGAAAGTGTAAGCATTCCACCTCAAGAGTAATGTGGCAACGCAGGAACTGAAATCATTAGACCGTTTCTGAAACCAGTAGTGAAGTATGTTATTTAATTCGATAATCCGCGAAAAACCTCACCACAACTTGAATATTTATAAAATAATACAAGCGTTGCACGGCTGTCTTCAGTTAATGTCGTGAGATTTTGGTTAACTCCATTAAATTAACGTAAACCC????????????????????????????????????????????????????????????????????????????????
>Pleopsidium_flavum_2___ 
CTGAGCTAGGGTCTTCCAGGCCCGACCT-CCAACCCGATGTCTTCATACCTTT-GTTGCTTTGGCGGGCCC-GCTGAGGA--CCCTCA-CCGGTGG-CTCCGGCTGCCGAGTGCCCGTCAAAGACCCATC--GAACTCC-ATCAACC--GTGTAGTCTGAGT-ACCAATA-CAATAGTT--AAAACTTTCAACAACGGATCTCTTGGTTCTGGCATCGATGAAGAACGCAGCGAAATGCGATAAGTAATGTGAATTGCAGAATTCAGTGAATCATCGAATCTTTGAACGCACATTGCGCCCTTTGGTATTCCGAGGGGCATGCCTGTTCGAGCGTCATTACACCACTCAAGCGCGGCTTGGTATTGGGTCT--CGT-CCCCCGAGGATGTGCCCGGAACTCAGTGGCGGCACAG-CCCGGCTTCAAGT-GTAGTAAATCAGCAGCCCGCTTTGGAAGCCCTGGGCCCGCGTCTGCCAGACAACCCCCATATCTTTTCAAAAGGTTGACCTTGGCGGCGAGTGAAGCGGCAACAGCTCAAATTTGAAATCTGGCCCTTGCA-GGTCCGAGTTGTAATTTGGAGAGGATGCTTCGGGTACGGCTCCGGTTTAAGTTCCTTGGAACAGGACGTCATAGAGGGTGAGAATCCCGTATGTGACCGGCCTCCACGCCCGTGTGAAGCTCCTTCGACGAGTCGAGTTGTTTGGGAATGCAGCTCAAAATGGGTGGTAAATTTCATCTAAAGCTAAATACCGGCCAGAGACCGATAGCGCACAAGTAGAGTGATCGAAAGATGAAAAGCACTTTGGAAAGAGAGTTAAAAAGTACGTGAAATTGTTGAAAGGGAAGCGCTTGCAACCAGACTTGCCCGCGGGTGATCAGCCGGTATTCTTACCGGTGCACTCGCCCGTGGTCAGGCCAGCATCGGTTTGGGCGGTTGGATAAAGGCCACCGGAACGTAGCTCCCCTCGGGGAGTGTTATAGCCGGGGGTGCAATGCAGCCCGCCCGGACCGAGGACCGCGCTTCGGCTAGGATGCTGGCGTAATGGTTGTAAGCGACCCGTCTTGAAACACGGACCAAGGAGTCTAACATCTATGCGAGTGTTTGGGTGACAAACCCATGCGCGTAATGAAAGTGAACGGAGGTGGGAACCCTCAAGGGCGCACCATCGACCGATCCTGATGTCTTCGGATGGATTTGAGTAAGAGCATAGCTGTTGGGACCCGAAAGATGGTGAACTATGCCTGAATAGGGTGAAGCCAGAGGAAACTCTGGTGGAGGCTCGCAGCGGTTCTGACGTGCAAATCGATCGTCAAATTTGGGTATAG--------GACTAATCGAACCATCCAGCAACTTGGGGGAATGTATAGCGAAAGCTAGTTGTGTTAACTATTAGTTAATGCAGGATCGACTATGTCGAATAAAGTTCTAGGTAGAATAATGATGATGACAATTTTTTACCTATATGTCTTGACCAAATCTCGTGCCAGCAGTCGCGGTAATACGTGGAAGACTAGTGTTATTCATCTTTAATAGGTTTAAAGGGTACCTAGACGGTATTTTTAGCCCAAAATAGGGTACGGATTTACTAGAGTTTTATGTGAGGAGGGGAGTACTTGTGGAG-TAGAGATGAAATTTTGTCATACTATGAGGAAACTGGTGGAGGCGAAAGCAACCTTTTATGTATAAACTGACGTTGAGGGACGAAGGCTTGGGTAGCAAACAGGATTAGATACCCTAGTAGTCCAAGCAGACAATTCTGAATGCCATAGATTAGATTATTTTTGGTCTATAAATGAAAGTGTAAGCATTCCACCTCAAGAGTAATGTGGCAACACAGGAACTGAAATCATTAGACCGTTTCTGAAACCAGTAGTGAAGTATGTTATTTAATTCGATAATCCGCGAAAAACCTCACCACAACTTGAATATTTATAAAATAATACAAGCGTTGCACGGCTGTCTTCAGTTAATGTCGTGAGATTTTGGTTAACTCCATTAAATTAACGTAAACCCTTACTTTATT---TCTTTTTATATAAAGTAGTTCCCCACTATATTGGATATGATAAAAGGGATTAAGACAAGTCATCATG
>Pleopsidium_flavum_3___ 
?????????????????????????????????????????????????????????????????????????????????????????????????????????????????????????????????????????????????????????????????????????????????????????????????????????????????????????????????????????????????????????????????????????????????????????????????????????????????????????????????????????????????????????????????????????????????????????????????????????????????????????????????????????????????????????????????????????????????????????????????????????????????????????????????CGGCGAGTGAAGCGGCAACAGCTCAAATTTGAAATCTGGCCCTTGCAGGGTCCGAGTTGTAATTTGGAGAGGATGCTTCGGGTACGGCTCCGGTTTAAGTTCCTTGGAACAGGACGTCATAGAGGGTGAGAATCCCGTATGTGACCGGCCTCCACGCCCGTGTGAAGCTCCTTCGACGAGTCGAGTTGCTTGGGAATGCAGCTCAAAATGGGTGGTAAATTTCATCTAAAGCTAAATACCGGCCAGAGACCGATAGCGCACAAGTAGAGTGATCGAAAGATGAAAAGCACTTTGGAAAGAGAGTTAAAAAGTACGTGAAATTGTTGAAAGGGAAGCGCTTGCAACCAGACTTGCCCGCGGGTGATCAGCCGGTATTCTTACCGGTGCACTCGCCCGTGGTCAGGCCAGCATCGGTTTGGGCGGTTGGATAAAGGCCACCGGAACGTAGCTCCCCTCGGGGAGTGTTATAGCCGGGGGTGCAATGCAGCCCGCCCGGACCGAGGACCGCGCTTCGGCTAGGATGCTGGCGTAATGGTTGTAAGCGACCCGTCTTGAAACACGGACCAAGGAGTCTAACATCTATGCGAGTGTTTGGGTGACAAACCCATGCGCGTAATGAAAGTGAACGGAGGTGGGAACCCTCAAGGGCGCACCATCGACCGATCCTGATGTCTTCGGATGGATTTGAGTAAGAGCATAGCTGTTGGGACCCGAAAGATGGTGAACTATGCCTGAATAGGGTGAAGCCAGAGGAAACTCTGGTGGAGGCTCGCAGCGGTTCTGACGTGCAAATCGATCGTCAAATTTGGGTATAGGGGCGAAAGACTAATCGAACCATCCAGCAACTTGGGGGAATGTATAGCGAAAGCTAGTTGTGTTAACTATTAGTTAATGCAGGATCGACTATGTCGAATAAAGTTCTAGGTAGAATAATGATGATGACAATTTTTTACCTATATGTCTTGACCAAATCTCGTGCCAGCAGTCGCGGTAATACGTGGAAGACTAGTGTTATTCATCTTTAATAGGTTTAAAGGGTACCTAGACGGTATTTTTAGCCCAAAATAGGGTACGGATTTACTAGAGTTTTATGTGAGGAGGGGAGTACTTGTGGAG-TAGAGATGAAATTTTGTCATACTATGAGGAAACTGGTGGAGGCGAAAGCAACCTTTTATGTATAAACTGACGTTGAGGGACGAAGGCTTGGGTAGCAAACAGGATTAGATACCCTAGTAGTCCAAGCAGACAATTCTGAATGCCATAGATTAGATTATTTTTGGTCTATAAATGAAAGTGTAAGCATTCCACCTCAAGAGTAATGTGGCAACACAGGAACTGAAATCATTAGACCGTTTCTGAAACCAGTAGTGAAGTATGTTATTTAATTCGATAATCCGCGAAAAACCTCACCACAACTTGAATATTTATAAAATAATACAAGCGTTGCACGGCTGTCTTCAGTTAATGTCGTGAGATTTTGGTTAACTCCATTAAATTAACGTAAACCCTTACTTTATT---TCTTTTTATATAAAGTAGTTCCCCACTATATTGGATAT?????????????????????????????
>Pleopsidium_flavum_4___ 
?????????????????????????????????????????????????????????????????????????????????????????????????????????????????????????????????????????????????????????????????????????????????????????????????????????????????????????????????????????????????????????????????????????????????????????????????????????????????????????????????????????????????????????????????????????????????????????????????????????????????????????????????????????????????????????????????????????????????????????????????????????????????????????????????????????????????????????????????????????????????????????????????????????????????????????????????????????????????????????????????????????????????????????????????????????????????????????????????????????????????????????????????????????????????????????????????????????????????????????????????????????????????????????????????????????????????????????????????????????????????????????????????????????????????????????????????????????????????????????????????????????????????????????????????????????????????????????????????????????????????????????????????????????????????????????????????????????????????????????????????????????????????????????????????????????????????????????????????????????????????????????????????????????????????????????????????????????????????????????????????????????????????????????????????????????????????????????????????????????????????????????????????????????????????????????????????????????????????????????????????????????????????????????????????????????????????????????GTCGCGGTAATACGTGGAAGACTAGTGTTATTCATCTTTAATAGGTTTAAAGGGTACCTAGACGGTATTTTTAGCCCAAAATAGGGTACGGATTTACTAGAGTTTTATGTGAGGAGGGGAGTACTTGTGGAG-TAGAGATGAAATTTTGTCATACTATGAGGAAACTGGTGGAGGCGAAAGCAACCTTTTATGTATAAACTGACGTTGAGGGACGAAGGCTTGGGTAGCAAACAGGATTAGATACCCTAGTAGTCCAAGCAGACAATTCTGAATGCCATAGATTAGATTATTTTTGGTCTATAAATGAAAGTGTAAGCATTCCACCTCAAGAGTAATGTGGCAACACAGGAACTGAAATCATTAGACCGTTTCTGAAACCAGTAGTGAAGTATGTTATTTAATTCGATAATCCGCGAAAAACCTCACCACAACTTGAATATTTATAAAATAATACAAGCGTTGCACGGCTGTCTTCAGTTAATGTCGTGAGATTTTGGTTAACTCCATTAAATTAACGTAAACCCTTACTTTATT---TCTTTTTATATAAAGTAGTTCCCCACTATATTGGATATGATAAAAGGGATTAAGACAAGTCATCATG
>Pleopsidium_gobiense_1 
CAGAGTTAGGGTCTTCCAGGCCCCGCCT-CCTACCCCGTGTCTAAC-ATCTCC-GTTGCTTTGACGGGCCT-GCTGGGGA--GACCCA-CCGGTGG-CTCCGGCTGCTGAGCGCCTGTCAGAGACCCATC--AAACTCTGGTTAATT--ATGCTGTCTGAGT-AGCGATA-CAATAGCG--AAAACTTTCAACAACGGATCTCTTGGTTCTGGCATCGATGAAGAACGCAGCGAAATGCGATAAGTAATGTGAATTGCAGAATTCAGTGAACCATCGAATCTTTGAACGCACATTGCGCCCTTTGGTATTCCGAGGGGCATGCCTGTTTGAGCGTCATTACACCACTCAAGCTCGGCTTGGTGTTGGGCCT--TGT-CCCGCGCGGACTTGCCTGAAACTCAGTGGCGACGCAG-CCCGACTTCAAGC-GTAGTAACTTAACCG-CCGCTTTGGAAGCCCCGGGTCTGGGTCCGCCGGGCGAACCCCCGCATCTTT--CAGG-TTGACCTCGGCGGCGAGTGAAGCGGCAACAGCTCAAATTTGAAATCTGGCCCTTCCAGGGTCCGAGTTGTACTTTGTAGAGGATGCTTCGGGTACGGCTCCGGTCTAAGTTCCTTGGAACAGGACGTCATAGAGGGTGAGAGTCCCGTATGTGACTGGCCGCCAGGCCCGTGTGAAGCTCCTTCGACGAGTCGAGTTGTTTGGGAATGCAGCTCTAACCGGGTGGTAAATTTCATCTAAAGCTAAATACCGGCCAGAGACCGATAGCGCACAAGTAGAGTGATCGAAAGATGAAAAGCACTTTGAAAAGAGAGTTAAAAAGTACGTGAAATTGTTGAAAGGGAAGCGCTTGCAACCAGACTTGCCCGCGGGTGATCAGCCGGTATTCTTACCGGTGCACTCGCCCGTGGTCAGGCCAGCATCGGTTTGGGCGGTTGGATAAATGCCCCTGGAACGTAGCTCCTCCCGGGGAGCGTTATAGCCTGGGGTGCAATGCGGCCTGCCCAGACCGAGGACCGCGCTTCGGCTAGGGTGCTGGCGTAATGGTTGTAAGCGACCCGTCTTGAAACACGGACCAAGGAGTCTAACATCTATGCGAGTGTTTGGGCGTCAAACCCATGCGCGTAATGAAAGTGAACGGAGGTGGGAACCCTCCGGGGTGCACCATCGACCGATCCTGATGTCTTCGGATGGATTTGAGTAAGAGCATAGCTGTTGGGACCCGAAAGATGGTGAACTATGCCTGAATAGGGTGAAGCCAGAGGAAACTCTGGTGGAGGCTCGCAGCGGTTCTGACGTGCAAATCGATCGTCAAATTTGGGTATAGGGGCG--AGACTAATCGAACCATCCAGCAACTTGGGGGAATGTATAGCGAAAGCTAGTTGTATTAACTATTAGTTAATGCAAGATCGATTACGTCGAATAAAGTTCTAGGTAGAATAATGATGATGACAATTTTTTACCTATATGTCTTGACCAAATCTCGTGCCAGCAGTCGCGGTAATACGTGGGAGACTAGTGTTATTCATCTTTAATAGGTTTAAAGGGTACCTAGACGGTATTTCTAGCCCAAAATAGGGTACGGATTTACTAGAGTTTTATGTGAGGAGGGGAGTACTTGTGGAG-TAGAGATGAAATTTTTTTATACTATGAGGAAACTGGTGGCGGCGAAAGCAACCTTCTATATATAAACTGACGTTGAGGGACGAAGGCTTGGGTAGCAAATAGGATTAGATACCCTAGTAGTCCAAGCAGACAATTCTGAATGCCATAGATTAGATTATTTTTGGTCTATAAATGAAAGTGTAAGCATTCCACCTCAAGAGTAATGTGGCAACACAGGAACTGAAATCATTAGACCGTTTCTGAAACCAGTAGTGAAGTATGTTATTTAATTCGATGATCCTCGAAAAACCTTACCACAATTTGAATATTTGTAAATTCATACAAGCGTTGCACGGCTGTCTTCAGTTAATGTCGTGAGATTTTGGTTAACTCCATTAAATTAACGTAAACCCTTACTTTATTTA-TTTTTTTATATAAAGTAGTTCGTCGCTATATTGGTTATGATAAAAGGGACTAAGACAAGTC??????
>Pleopsidium_gobiense_2___ 
CAGAGTTAGGGTCTTCCAGGCCCCGCCT-CCTACCCCGTGTCTAAC-ATCTCC-GTTGCTTTGACGGGCCT-GCTGGGGA--GACCCA-CCGGTGG-CTCCGGCTGCTGAGCGCCTGTCAGAGACCCATC--AAACTCTGGTTAATT--ATGCTGTCTGAGT-AGCGATA-CAATAGCG--AAAACTTTCAACAACGGATCTCTTGGTTCTGGCATCGATGAAGAACGCAGCGAAATGCGATAAGTAATGTGAATTGCAGAATTCAGTGAACCATCGAATCTTTGAACGCACATTGCGCCCTTTGGTATTCCGAGGGGCATGCCTGTTTGAGCGTCATTACACCACTCAAGCTCGGCTTGGTGTTGGGCCT--TGT-CCCGCGCGGACTTGCCTGAAACTCAGTGGCGACGCAG-CCCGACTTCAAGC-GTAGTAACTTAACCG-CCGCTTTGGAAGCCCCGGGTCTGGGTCCGCCGGGCGAACCCCCGCATCTTT--CAGG-TTGACCTCGG??????????????????????????????????????????????????????????????????????????????????????????????????????????????????????????????????????????????????????????????????????????????????????????????????????????????????????????????????????????????????????????????????????????????????????????????????????????????????????????????????????????????????????????????????????????????????????????????????????????????????????????????????????????????????????????????????????????????????????????????????????????????????????????????????????????????????????????????????????????????????????????????????????????????????????????????????????????????????????????????????????????????????????????????????????????????????????????????????????????????????????????????????????????????????????????????????????????????????????????????????????????????????????????????????????CCAGCAACTTGGGGGAATGTATAGCGAAAGCTAGTTGTATTAACTATTAGTTAATGCAAGATCGATTACGTCGAATAAAGTTCTAGGTAGAATAATGATGATGACAATTTTTTACCTATATGTCTTGACCAAATCTCGTGCCAGCAGTCGCGGTAATACGTGGGAGACTAGTGTTATTCATCTTTAATAGGTTTAAAGGGTACCTAGACGGTATTTCTAGCCCAAAATAGGGTACGGATTTACTAGAGTTTTATGTGAGGAGGGGAGTACTTGTGGAG-TAGAGATGAAATTTTTTTATACTATGAGGAAACTGGTGGCGGCGAAAGCAACCTTCTATATATAAACTGACGTTGAGGGACGAAGGCTTGGGTAGCAAATAGGATTAGATACCCTAGTAGTCCAAGCAGACAATTCTGAATGCCATAGATTAGATTATTTTTGGTCTATAAATGAAAGTGTAAGCATTCCACCTCAAGAGTAATGTGGCAACACAGGAACTGAAATCATTAGACCGTTTCTGAAACCAGTAGTGAAGTATGTTATTTAATTCGATGATCCTCGAAAAACCTTACCACAATTTGAATATTTGTAAATTCATACAAGCGTTGCACGGCTGTCTTCAGTTAATGTCGTGAGATTTTGGTTAACTCCATTAAATTAACGTAAACCCTTACTTTATTTA-TTTTTTTATATAAAGTAGTTCGTCGCTATATTGGTTATGATAAAAGGGACTAAGACAAGTCATCATG
>Pycnora_sorophora 
CCGAGTCAGGGTCTTCGTGGCCCGATCT-CCAACCCTATGTCTACATACCTTT-GTTGCTTTGGCGGGCCC-GCTGGGGTTAAACCCA-CCGCTGG-CCATGGCTGGTGAGCGCCCGCCAGAGTCCACCT--AAACTCT-GAATATTAAGTGTCGTCTGATTTTAAAATA-CAATAGTT--AAAACTTTCAACAACGGATCTCTTGGTTCTGGCATCGATGAAGAACGCAGCGAAATGCGATAAGTAATGTGAATTGCAGAATTCAGTGAATCATCGAATCTTTGAACGCACATTGCGCCCCTTGGTATTCCGAGGGGCATGCCTGTTCGAGCGTCATTACACCACTCAAGCTCAGCTTGGTATTGGGCCT-TCGT-CCCCCGTGGGCGTGCCTCAAACTCAGTGGCGGTGCCG-CCTGGCTTCAAGC-GTAGTAATTTTTTCC-TCGCTTTGGAAGTCCGGGTGTGTTGCCTGCCA-TCAACCCCCCATTTTTAT--CAGG???????????CGGCGAGTGAAGCGGCAACAGCTCAAATTTGAAATCTGGCTCTCTCAGGGTCCGAGTTGTAATTTGTAGAGGAAGCTTCGGGTTCGGCTCCGGTCTAAGTTCCTTGGAACAGGACGTCATAGAGGGTGAGAATCCCGTATGTGACTGGAAGTCATGCTCATGTGAAGCTCCTTCGACGAGTCGAGTTGTTTGGGAATGCAGCTCAAAATGGGTGGTAAATTTCATCTAAAGCTAAATACCGGCCAGAGACCGATAGCGCACAAGTAGAGTGATCGAAAGATGAAAAGCACTTTGGAAAGAGAGTTAAAAAGTACGTGAAATTGTTGAAAGGGAAGCGCTTGCAATCAGACTTGCCCGCGGTTGATCAGCCGATGTTCTCACCGGTGCACTCTTCCGTGGTCAGGCCAGCATCGGTTTGGGCGACTGGATAAAGGCTCTAGGAATGTAGCTTCCCTCGGGGAGTGTTATAGCCTAGGGTGCAATGCAGCCAGCCTGGACCGAGGACCGCGCTTCGGCTAGGATGCTGGCGTAATGGTTGTAAGCGACCCGTCTTGAAACACGGACCAAGGAGTCTAACATCTATGCGAGTGTTTGGGTGTCAAACCCATGCGCGTAATGAAAGTGAACGGAGGTGGGAACCCTTCAGGGTGCACCATCGACCGATCCTGATGTCTTCGGATGGATTTGAGTAAGAGCATAGCTGTTGGGACCCGAAAGATGGTGAACTATGCCTGAATAGGGTGAAGCCAGAGGAAACTCTGGTGGAGGCTCGCAGCGGTTCTGACGTGCAAATCGATCGTCAAATTTGGGTATAG--------GACTAATCGAACCATCCAGCAATTTGGGGGAATGTATAGCGTAAGCTAGTTGTATTAACTAATAGTTAATACAACATCGACTACGTCGAATAAAATTCTAGGTAGAATAATGATAATGACAATTTTCTATCTATATGTCTTGACCAAATCTCGTGCCAGCAGTCGCGGTAATACGAGGAAGACTAGTGTTATTCATCTTTAATAGGTTTAAAGGGTACCTAGACGGTATTTCTAGCCCAAAA-AGGGTACGGATCTACTAGAGTTTTATGTGAGGAGGGGAGTACTTTTGGTG-TAGAGATGAAATTCTTTGATACCTTGAGGTAACTGGTGGCGGCAAAAGCAACCTTCTATGTAGAAACTGACGTTGAGGGACGAAGGCCTGGGTAGCGAATAGGATTAGATACCCTAGTAGTCCAGGCAGAGAATCATGAATGCCATAGACTAGATTAAGTTTGGTCTATAAATGAAAGTGTAAGCATTCCACCTCAAGAGTAATGTGGCAACGCAGGAACTGAAATCATTAGACCGTTTCTGAAACCAGTAGTGAAGTATGTTATTTAATTCGATGATCCGCGAAAAACCTTACCACAATTTGAATA----------AGTACAAGCGCTGCACGGCTGTCTTCAGTTAATGTCGTGAGATTTTGGTTAGTTCCATTAAATTAACGTAAACCCTTGCTTTATTTATTCTTTTTTAATAAAGCAGTTCGCCGCTATATTGATTATGATAAAAGGGACTAAGACAAGTCATCATG
>S_distinguenda___ 
TCGAGATGGGGTCTTTCAGGCCCAACCT-CCTACCCCGTGCGTACCTACCTGT-GTTGCTTTGGCGGGCCC-GTTAGAGGC-ATCTCT-CCGGTGGTCATAGGCCATCGAGTGCCCGCCAGAGACCCATC--AAACCCC-GTAAATT--GTGACGTCTGAGT-ACCAATA-CAATCGTG--AAAACTTTCAACAACGGATCTCTTGGTTCTGGCATCGATGAAGAACGCAGCGAAATGCGATAAGTAATGTGAATTGCAGAATTCAGTGAATCATCGAATCTTTGAACGCACATTGCGCCCCCCGGTATTCCGGAGGGCATGCCTGTTCGAGCGTCATTACACCACTCAAGCTCGGCTTGGTATTGGGCCT-TCGT--CCCCGCGGACGTGCCTGAAAAACAGCGGCGACGCAG-CCCGGCTTCAAGCGGTGTTGGCATACCTT-TCGCTTTGGAAG-CCCGGGCATGTGTCCGCCGGACAACCCCCGTAACCTTC----AGGTTGACCTCGGCGGCGAGTGAAGCGGCAACAGCTCAAATTTGAAATCTGGCTCTTCGGGGGCCCGAGTTGTAATTTGTAGAGGATGCTTCGGGTACGGCTCCGGTCTAAGTTCCTTGGAACAGGACGTCCCAGAGGGTGAGAATCCCGTACGTGACCGGCCGCCACGCCCGTGTGAAGCTCCTTCGACGAGTCGAGTTGTTTGGGAATGCAGCTCAAAATGGGTGGTATATTTCATCTAAAGCTAAATACCGGCCAGAGACCGATAGCGCACAAGTAGAGTGATCGAAAGATGAAAAGCACTTTGAAAAGAGAGTCAAACAGTACGTGAAATTGTTGAAAGGGAAGCGCTTGCAATCAGACGTGGCCGCGGGCGATCAACCGGTACTCGTACCGGTGCACTCGCCCGTGGTCAGGCCAGCATCGGTTTGGGCGACTGGATAAAGTCCCCCGGAATGTGGCTCCTTTCGGGGAGTGTTATAGCCGGGGGCGCCATGCAGCCCGCCCGGACCGAGGACCGCGCTT-GGCTAGGAT????????????????????????????????????????????????????????????????????????????????????????????????????????????????????????????????????????????????????????????????????????????????????????????????????????????????????????????????????????????????????????????????????????????????????????????????????????????????????????????CCAGCAATTTGGGGGAATGTATAGCGAAAGCTAGTTGTATTAACTCTTAGTTAATACAAGATCGACTATGTCGACTAAAGTTCTAGGTAGAATAATGATGATGACAATTTTCTACCTATATGTCTTGACCAAATCTCGTGCCAGCAGTCGCGGTAATACGTGGAAGACTAGTGTTATTCATCTTAAATAGGTTTAAAGGGTACCTAGACGGTATATCTAGCCCAAAACAGGGTACGGATTAACTAGAGTTTTATGTGAGAAGGGGAGTACTCTTAGAG-TAAAGATGAAATTTTATGATACTATGAGGAAACTGGTGGCGGCGAAAGCAACCTTCTATGTATAAACTGACGTTGAGGGACGAAGGCTTGGGTAGCAAATAGGATTAGATACCCTAGTAGTCCAAGCAGACAATTCTGAATGCCATAGATTAGATTTTTTTTGATTTATAAATGAAAGTGTAAGCATTCCACCTTAGGAGTAATGTGGCAACACAGGAACTGAAATCATTAGACCGTTTCTGAAACCAGTAGTGAAGTATGTTATTTAATTTGATAGTCCTCAAAAAACCTTACCACAACTTGAATGTTATTTAATTAATACAAGCGTTGCACGGCTGTCTTCAGTTAATGTCGTGAGATTTTGGTTAACTCCTTA-AATTAACGTAAACCCGTGCTTTA-----TTTTTTTTTATAAAGTAGATCACCAACACACCGGAAATGATAAAAGGGACTAAGACAAGTCATCATG
>S_hypophaea___ 
CAGAGTTAGGGTCCTCGCGGCCCAACCT-CCAACCCTATGTGTACCTATCTTT-GTTGCTTTGACGGGCCC-GCTGGGGC--AACTCA-CCGGCGGTTACAGGCTGTCGAGCGCCCGTCAAAGGCCAATC--GAACTCT-GTCAATT--GTGCAGTCTGAGT-ACCAATA-CAATAGTT-AAAAACTTTCAACAACGGATCTCTTGGTTCTGGCATCGATGAAGAACGCAGCGAAATGCGATAAGTAATGTGAATTGCAGAATTCAGTGAATCATCGAATCTTTGAACGCACATTGCGCCCCCCGGTATTCCGAGGGGCATGCCTGTTCGAGCGTCATTACACCACTCAAGCATCGCTTGGTTTTGGGCAC-TCGTCCCCCCGTGGACCTGCCTGGACATCAGCGGCGGCACAG-CTTAGCTTCAAGCAGTATTAGTTTACCTT-TCGCTTTGGAAG-CTCAGGCCTGGGTCAGCCGGACAACCCCATATTTCTTC---AAGGTTGACCTCGGCGGCGAGTGAAGCGGCAACAGCTCAAATTTGAAATCTGGCTCTTTCAGGGTCCGAGTTGTAATTTGTAGAGGATGCTTCGGGTACGGCTCCGGTCTAAGTTCCTTGGAACAGGACGTCACAGAGGGTGAGAATCCCGTACGTGACCGGCCCCCACGCCCATGTGAAGCTCCTTCGACGAGTCGAGTTGTTTGGGAATGCAGCTCAAAATGGGTGGTAAATTTCATCTAAAGCTAAATATTGGCCAGAGACCGATAGCGCACAAGTAGAGTGATCGAAAGATGAAAAGCACTTTGGAAAGAGAGTCAAACAGTACGTGAAATTGTTGAAAGGGAAGCGCTTGCAACCAGACTTGCCCGCGGGCGATCAACCGGTATTCTTACCGGTGCACTCGCCCGTGGTCAGGCCAGCATCGGTTTGGGCGGCTGGATAAAGTCCCCCGGAATGTAGCTCCTCTCGGGGAGTGTTATAGCCGGGGGTGCAATGCAGCCCGCCCGGACCGAGGACCGCGCTTCGGCTAGGATGCTGGCGTAATGGTTGTAAGCGACCCGTC???????????????????????????????????????????????????????????????????????????????????????????????????????????????????????????????????????????????????????????????????????????????????????????????????????????????????????????????????????????????????????????????????????????????????????????????CCAGCAATTTGGGGGAATGTATAGCGAAAGCTAGTTGTATTAACTATTAGTTAATGCAAGATCGACTACGTCGACTAAAGTTCTAGGTAGAATAATGATGATGACAATTTTCTACCTATATGTCTTGACCAAGTCTCGTGCCAGCAGTCGCGGAAATACGTGGAAGACTAGTGTTATTCATCTTTAATAGGTTTAAAGGGTACCTAGACGGTATTTCTAGCCCAAAACAGGGTACGGATTTACTAGAGTTTTATGTGAGGAGGGGAGTACTCATGGAG-TAGAGATGAAATTTTGTGATACTATGAGGAAACTGGTGGCGGCGAAAGCAACCTTCTATGTATAAACTGACGTTGAGGGACGAAGGCTTGGGTAGCAAATAGGATTAGATACCCTAGTAGTCCAAGCAGACAATTCTGAATGCCATAGATTAGATTATTTTTGGTCTATAAATGAAAGTGTAAGCATTCCACCTTAGGAGTAATGTGGCAACACAGGAACTGAAATCATTAGACCGTTTCTGAAACCAGTAGTGAAGTATGTTATTTAATTAGATAATCCTCAAAAAACCTTACCACAACTTGAATATTATTAAATTAATACAAGCGTTGCACGGCTGTCTTCAGTTAATGTCGTGAGATTATGGTTAACTCCATT-AATTAACGTAAACCCTTACTTTATTT-ATTTTTTTTTATAAAGTAGATCGCCACTATATTGGATATGATAAGAGGGACTAAGACAAGTCATCATG
>S_regularis___ 
CAGAGTTGGGGTCTTTCAGGCCCAACCT-CCAACCCTATGCGTATTCACCTTT-GTTGCTTTGGCGGGCCC-GTTGAGGT--AACTCA-CCGGTGGTCACAGGCTGTCGAGCGCCCGTCGGAGACTCACC--GAACTCGTGTAAATT--GTGATGTCCGAGT-ATCAATA-CAATTATT--AAAACTTTCAACAACGGATCTCTTGGTTCTGGCATCGATGAAGAACGCAGCGAAATGCGATAAGTAATGTGAATTGCAGAATTCAGTGAATCATCGAATCTTTGAACGCACATTGCGCCCTCTGGTATTCCGGAGGGCATGCCTGTTCGAGCGTCATTACACCACTCAAGCACAGCTTGGTATTGGGTCC-TCAT-CCCATGTGGATGTGCCCGGAAATCAGCGGCGACACAG-CCCGGCTTCAAGC-AGTATAGCATACCTT-TCGCTTTGGAAG-CTCGGGTCTGGGTCTGCCGGACAACCCCCGTGTTTTTT---CAGGTTGACCTCGGCGGCGAGTGAAGCGGCAACAGCTCAAATTTGAAATCTGGCTCTTTCAGGGTCCGAGTTGTAATTTGTAGAGGATGCTTCGGGTACGGGTCCGGTCTAAGTTCCTTGGAACAGGACGTCGCAGAGGGTGAGAATCCCGTATGTGATCGGTCCCCACACCCGTGTGAAGCTCCTTCGACGAGTCGAGTTGTTTGGGAATGCAGCTCAAAATGGGTGGTATATTTCATCTAAAGCTAAATATTGGCCAGAGACCGATAGCGCACAAGTAGAGTGATCGAAAGATGAAAAGCACTTTGGAAAGAGAGTCAAACAGTACGTGAAATTGTTGAAAGGGAAGCGCTTGCAACCAGACTTGCTCGTGGGTGATCAACCGGTAGTCTTACCGGTGCACTCGCCCGCGATCAGGCCAGCATCGGTTTGGGCGGTTGAATAAAGTCCCCCGGAAAGTAGCTCCTTTTGGGGAGTGTTATAGCCGGAGGTGCAATGCAGCCCGCCCGGACCGAGGACCGCGCT???????????????????????????????????????????????????????????????????????????????????????????????????????????????????????????????????????????????????????????????????????????????????????????????????????????????????????????????????????????????????????????????????????????????????????????????????????????????????????????????????????CCAGCAACTTGGGGGAATGTATAGCGAAAGCTAGTTGTATTAACTATTAGTTAATACAAGATCGACTATGTCGACTAAAGTTCTAGGTAGAATAATGATGATGACAATTTTCTACCTATATGTCTTGACCAAATCTCGTGCCAGCAGTCGCGGTAATACGTGAAAGACTAGTGTTATTCATCTTTAATAGGTTTAAAGGGTACCTAGACGGTTTATCTAGCCCAAAACAGGGTACGGATTTTCTAGAGTTTTATGTGAGGAGGGGAGTACTCATAGAG-TAAAGATGAAATTTTGTGATACTATGGGGAAACTGGTGGCGGCGAAAGCAACCTTCTATGTATAAACTGACGTTGAGGGACGAAGGCTTGGGTAGCAAATAGGATTAGATACCCTAGTAGTCCAAGCAGACAATTCTGAATGCCATAGATTAGATTTTTTTTGGTCTATAAATGAAAGTGTAAGCATTCCACCTTAGGAGTAATGTGGCAACACAGGAACTGAAATCATTAGACCGTTTCTGAAACCAGTAGTGAAGTATGTTATTTAATTTGTTAGTCCTCAAAAAACCTTACCACAACTTGAATATTATTTAATTAATACAAGTGTTGCACGGCTGTCTTCAGTTAATGTCGTGAGATTTTGGTTAACTCCCTC-AATTAACGTAAACCCTTACTTTA-----TTTTTTTTTATAAAGTAGATCGCCACTATATTGGATATGATAAAAGGGACTAAGACAAGTCATCATG
>Ti_intricata_1___ 
CTGAGCAAGGGTCTTT---ACCCGAACT-CCAACCCTCTGTCTTCCAACCTTT-GTTGCTTTGGCGGGCCC-GTCGGGGC--AACCCA-CCGGCGG-CGTCAGCGGCCGAGCGCCCGCCAGAGACCCATC--GAACCCG-GTTAATC--GTGTAGTCTGAGT-ATCAATA-CAATAGTT--AAAACTTTCAACAACGGATCTCTTGGTTCTGGCATCGATGAAGAACGCAGCGAAATGCGATAAGTAATGTGAATTGCAGAATTCAGTGAATCATCGAATCTTTGAACGCACATTGCGCCCCTTGGCATTCCGAGGGGCATGCCTGTTCGAGCGTCATGACACCACTCAAGCCGTGCTTGGTATTGGGCCG-TCGT-CCCCTGTGGACGTGCCTGGAACTCAGTGGCGGCATGG-CCCGGCTTCAAGC-GCATTAAAGA--CGT-AAGCTTCGAAAGCCCCGGGCTCGTGCCGGCCAGACAACCCCCGACCATCAC----CGGTTGACCTCGGCGGCGAGTGAAGCGGCAACAGCTCAAATTTGAAATCTGGCCCGTTCCGGGTCCGAGTTGTAATTTGTAGAGGACGCTTCGGGTTCGGCTCCGGTCTAAGTCCCTTGGAACAGGGCGTCGCAGAGGGTGAGAATCCCGTACGTGACCGGCCGCCACGCCCGTGTGAAGCTCCTTCGACGAGTCGAGTTGTTTGGGAATGCAGCTCAAAATGGGTGGTAAATTTCATCTAAAGCTAAATACTGGCCAGAGACCGATAGCGCACAAGTAGAGTGATCGAAAGATGAAAAGCACTTTGGAAAGAGAGTTAAAAAGTACGTGAAATTGTTGAAAGGGAAGCGCTTGCGACCAGACTTGCCCCCGGGTGATCAGCCGGTATTTTTACCGGTGCACTCGCCCGTGGTCAGGCCAGCATCGGTTCCGGCGGCTGGACAAAGCCCCCCGGAAAGTAGCTCCCTTCGGGGAGTGTTATAGCCGGGGGGGCCATGCAGCCCGCCGGGACCGAGGACCGCGCT???????????????????????????????????????????????????????????????????????????????????????????????????????????????????????????????????????????????????????????????????????????????????????????????????????????????????????????????????????????????????????????????????????????????????????????????????????????????????????????????????????CCAGCAACTTGGGGGAATGTATAGCGAAAGCTAGTTGTATTAACTAATAGTTAATGCAAGATCGACTATGTCGAATAAAGTTCTAGGTAAAATAATGATGATGACAATTTTTTACCTATATGTCTTGACCAAATCTCGTGCCAGCAGTCGCGGTAATACGTGAAAGACTAGTGTTATTCATCTTTAATAGGTTTAAAGGGTACCTAGACGGTATTTCTAGCCCAAATAAGGGTACGGATTTACTAGAGTTTTATGTGAGAAGGGGAGTACTTGTGGAG-TAGAGATGAAATTTGTTTATACTATGAGGAAACTGGTGGCGGCGAAAGCAACCTTCTATGTATAAACTGACGTTGAGGGACGAAGGCTTGGGTAGCAAATAGGATTAGATACCCTAGTAGTCCAAGCAGACAATTCTGAATGCCATAGATTAGATTA-TTTTGATCTATAAATGAAAGTGTAAGCATTCCACCTCAAGAGTAATGTGGCAACACAGGAACTGAAATCATTAGACCGTTTCTGAAACCAGTAGTGAAGTATGTTATTTAATTCGATGATCCTCGAAAAACCTCACCACAATTTGAATATTATTAAGTTAATACAAGCGTTGCACGGCTGTCTTCAGTTAATGTCGTGAGATTTTGGTTAACTCCATTAAATTAACGTAAACCCATACTTTATTT--CTTTTTTTTATAAAGTAGTTCGCCAGTATATTGGATATGCTAAAAGGGACTAAGACAAGTCATCATG
>Ti_intricata_2___ 
CTGAGCAAGGGTCTTT---ACCCGAACT-CCAACCCTCTGTCTTCCAACCTTT-GTTGCTTTGGCGGGCCC-GTCGGGGC--AACCCA-CCGGCGG-CGTCAGCGGCCGAGCGCCCGCCAGAGACCCATC--GAACCCG-GTTAATC--GTGTAGTCTGAGT-ATCATTA-CAATAGTT--AAAACTTTCAACAACGGATCTCTTGGTTCTGGCATCGATGAAGAACGCAGCGAAATGCGATAAGTAATGTGAATTGCAGAATTCAGTGAATCATCGAATCTTTGAACGCACATTGCGCCCCTTGGCATTCCGAGGGGCATGCCTGTTCGAGCGTCATGACACCACTCAAGCCGTGCTTGGTATTGGGCCG-TCGT-CCCCTGTGGACGTGCCTGGAACTCAGTGGCGGCATGG-CCCGGCTTCAAGC-GCATTAAAGA--CGT-AAGCTTCGAAAGCCCCGGGCTCGTGCCGGCCAGACAACCCCCGACCATCAC----CGGTTGACCTCGG????????????????????????????????????TGGCCCGTTCCGGGTCCGAGTTGTAATTTGTAGAGGACGCTTCGGGTTCGGCTCCGGTCTAAGTCCCTTGGAACAGGGCGTCGCAGAGGGTGAGAATCCCGTACGTGACCGGCCGCCACGCCCGTGTGAAGCTCCTTCGACGAGTCGAGTTGTTTGGGAATGCAGCTCAAAATGGGTGGTAAATTTCATCTAAAGCTAAATACTGGCCAGAGACCGATAGCGCACAAGTAGAGTGATCGAAAGATGAAAAGCACTTTGGAAAGAGAGTTAAAAAGTACGTGAAATTGTTGAAAGGGAAGCGCTTGCGACCAGACTTGCCCCCGGGTGATCAGCCGGTATTTTTACCGGTGCACTCGCCCGTGGTCAGGCCAGCATCGGTTCCGGCGGCTGGACAAAGCCCCCCGGAAAGTAGCTCCCTTCGGGGAGTGTTATAGCCGGGGGGGCCATGCAGCCCGCCGGGACCGAGGACCGCGCTTCGGCTAGGATGCTGGCGTAATGGTCATAAGCGACCCGTCTTGAAACACGGACCAAGGAGTCTAACATCTATGCGAGTGTTTGGGTGTCAAACCCATGCGCGGAATGAAAGTGAACGGAGGTGGGAACCCGCCAGGGTGCACCATCGACCGATCCTGATGTCTTCGGATGGATTTGAGTAAGAGCATAGCTGTTGGGACCCGAAAGATGGTGAACTATGCCTGAATAGGGTGAAGCCAGAGGAAACTCTGGTGGAGGCTCGCAGCGGTTCTGACGTGCAAATCGATCGTCAAATTTGGGTATAGGGGCGAAAGACTAATCGAACCATCCAGCAACTTGGGGGAATGTATAGCGAAAGCTAGTTGTATTAACTAATAGTTAATGCAAGATCGACTATGTCGAATAAAGTTCTAGGTAAAATAATGATGATGACAATTTTTTACCTATATGTCTTGACCAAATCTCGTGCCAGCAGTCGCGGTAATACGTGAAAGACTAGTGTTATTCATCTTTAATAGGTTTAAAGGGTACCTAGACGGTATTTCTAGCCCAAATAAGGGTACGGATTTACTAGAGTTTTATGTGAGAAGGGGAGTACTTGTGGAG-TAGAGATGAAATTTGTTTATACTATGAGGAAACTGGTGGCGGCGAAAGCAACCTTCTATGTATAAACTGACGTTGAGGGACGAAGGCTTGGGTAGCAAATAGGATTAGATACCCTAGTAGTCCAAGCAGACAATTCTGAATGCCATAGATTAGATTA-TTTTGATCTATAAATGAAAGTGTAAGCATTCCACCTCAAGAGTAATGTGGCAACACAGGAACTGAAATCATTAGACCGTTTCTGAAACCAGTAGTGAAGTATGTTATTTAATTCGATGATCCTCGAAAAACCTCACCACAATTTGAATATTATTAAGTTAATACAAGCGTTGCACGGCTGTCTTCAGTTAATGTCGTGAGATTTTGGTTAACTCCATTAAATTAACGTAAACCCATACTTTATTT--CTTTTTTTTATAAAGTAGTTCGCCAGTATATTGGATATGCTAAAAGGGACTAAGACAAGTCATCATG
